# Supplementary material for: Ruthenium(II) Lipid‐Mimics Drive Lipid Phase Separation to Arouse Autophagy‐Ferroptosis Cascade for Photoimmunotherapy
Source: Adv Sci (Weinh). 2024 Nov 22;12(3):2411629. doi: 10.1002/advs.202411629 (PMC11744722; doi:10.1002/advs.202411629)
Supplement: Supplementary file 4 — Supporting Information [file ADVS-12-2411629-s002.zip]

Archive with 4 entries (4 files):
- Supplementary Data S1.xlsx
- Supplementary Data S2.xlsx
- Supplementary Data S3.xlsx
- Supplementary Data S4.xlsx
