# Supplementary material for: Ruthenium(II) Lipid‐Mimics Drive Lipid Phase Separation to Arouse Autophagy‐Ferroptosis Cascade for Photoimmunotherapy
Source: Adv Sci (Weinh). 2024 Nov 22;12(3):2411629. doi: 10.1002/advs.202411629 (PMC11744722; doi:10.1002/advs.202411629)
Supplement: Supplementary file 4 — Supporting Information [file ADVS-12-2411629-s002.zip › Supplementary Data S1.xlsx]

## Sheet: Sheet1
Supplementary data S1. The differential lipid species between Ru-LipM_dark group and control group in the standard of FC>1.5 or <0.67 and p value<0.05
LipidIon	Class	IonFormula	CalMz	RT-(min)	VIP	Fold Change	P-value
TG(20:5_14:3_14:3)+NH4	TG	C51 H80 O6 N1	802.598	8.22745	0.468543	50.9156	5.46985e-07
PE(18:1_22:6)-H	PE	C45 H75 O8 N1 P1	788.524	10.95	0.52826	48.4211	1.95669e-10
PC(16:1_22:6)-CH3	PC	C45 H75 O8 N1 P1	788.524	10.9651	0.534661	48.1715	2.235e-10
PC(12:1e_22:6)+HCOO	PC	C43 H73 O9 N1 P1	778.503	9.56741	0.437365	42.1621	2.26825e-07
LPE(22:4)-H	LPE	C27 H47 O7 N1 P1	528.31	2.7806	0.403267	33.8764	1.93433e-08
PE(10:0e_10:2)+Na	PE	C25 H48 O7 N1 P1 Na1	528.306	2.29542	1.15482	31.8111	7.63824e-10
PG(36:2)+NH4	PG	C42 H83 O10 N1 P1	792.575	7.641	0.694291	28.1879	6.89196e-07
LPE(22:5)-H	LPE	C27 H45 O7 N1 P1	526.294	2.29784	0.880275	23.8747	8.44377e-08
LPE(20:5)-H	LPE	C25 H41 O7 N1 P1	498.263	1.89472	1.18072	19.7165	2.13007e-09
LPE(20:4)-H	LPE	C25 H43 O7 N1 P1	500.278	2.21659	1.67871	17.8064	2.18346e-08
PE(16:1p_22:6)+H	PE	C43 H73 O7 N1 P1	746.512	9.56629	0.660321	17.0803	1.67869e-07
PE(10:1e_8:0)+Na	PE	C23 H46 O7 N1 P1 Na1	502.29	2.21432	2.15727	16.7984	1.08854e-09
PE(8:0e_10:2)+Na	PE	C23 H44 O7 N1 P1 Na1	500.275	1.89194	1.4412	15.4225	2.01812e-10
PS(33:2e)-H	PS	C39 H73 O9 N1 P1	730.503	8.395	0.162855	15.3913	7.59991e-08
PE(10:1e_10:2)+Na	PE	C25 H46 O7 N1 P1 Na1	526.29	2.10963	1.38847	14.678	1.1375e-08
LPE(22:6)-H	LPE	C27 H43 O7 N1 P1	524.278	2.11126	1.05813	14.1045	3.61527e-08
TG(22:5_14:4_22:6)+H	TG	C61 H89 O6	917.665	13.5854	0.935033	12.4682	4.63932e-07
PC(32:5e)+HCOO	PC	C41 H73 O9 N1 P1	754.503	9.86177	0.715333	11.9358	3.80955e-06
PC(17:1_10:1)+Na	PC	C35 H66 O8 N1 P1 Na1	682.442	7.871	0.785375	11.0068	0.000217852
PE(16:1_16:1)-H	PE	C37 H69 O8 N1 P1	686.477	10.1712	0.440315	10.6508	7.187e-10
LPE(20:3)-H	LPE	C25 H45 O7 N1 P1	502.294	2.52043	0.398398	10.3746	1.63209e-06
PC(34:6e)+HCOO	PC	C43 H75 O9 N1 P1	780.518	9.91615	0.553121	10.3745	2.04393e-06
PI(32:3e)+NH4	PI	C41 H79 O12 N1 P1	808.533	10.334	0.696762	9.63022	0.0333739
PE(17:1_18:1)-H	PE	C40 H75 O8 N1 P1	728.524	11.651	0.254849	9.02111	2.13276e-10
Hex1Cer(d35:2+2O)+Na	Hex1Cer	C41 H77 O10 N1 Na1	766.544	11.151	1.24945	8.74355	2.61061e-08
PC(34:5e)+HCOO	PC	C43 H77 O9 N1 P1	782.534	10.8833	0.418688	8.06589	3.15655e-06
CL(74:8)-2H	CL	C83 H144 O17 P2	737.494	10.2614	0.825792	7.68671	1.483e-07
CL(66:3)-2H	CL	C75 H138 O17 P2	686.471	10.1923	0.431263	6.47471	3.65554e-08
TG(18:4_12:3_14:3)+NH4	TG	C47 H74 O6 N1	748.551	6.932	0.454008	6.4713	1.40892e-06
PI(16:1_18:1)+NH4	PI	C43 H83 O13 N1 P1	852.56	8.77732	0.406899	5.38632	0.0133008
PS(35:2e)-H	PS	C41 H77 O9 N1 P1	758.534	8.51271	0.168681	5.30281	3.82452e-06
PS(35:1e)-H	PS	C41 H79 O9 N1 P1	760.55	9.48953	0.102442	5.0892	0.00180124
PE(16:1p_20:5)+H	PE	C41 H71 O7 N1 P1	720.496	9.12337	0.639397	4.87908	3.32535e-06
PE(33:1e)+H	PE	C38 H77 O7 N1 P1	690.543	10.4493	3.20168	4.59453	0.0165675
PI(25:1_10:1)+NH4	PI	C44 H85 O13 N1 P1	866.575	8.28977	1.04956	4.30304	0.0225225
PC(19:1_11:0)+HCOO	PC	C39 H75 O10 N1 P1	748.513	8.22024	0.162851	4.21665	0.00254124
Hex1Cer(d32:4)-H	Hex1Cer	C38 H66 O8 N1	664.479	9.981	0.178791	3.89937	7.79539e-05
PE(10:0p_6:0)+H	PE	C21 H43 O7 N1 P1	452.277	2.126	0.681274	3.79534	7.93183e-08
PE(16:1e)+H	PE	C21 H43 O7 N1 P1	452.277	2.12555	0.676501	3.68914	1.03759e-07
LPE(16:1)-H	LPE	C21 H41 O7 N1 P1	450.263	2.63794	0.261176	3.65755	3.20519e-05
PC(34:6e)+HCOO	PC	C43 H75 O9 N1 P1	780.518	8.919	0.174042	3.59365	0.000561507
LPE(18:1)-H	LPE	C23 H45 O7 N1 P1	478.294	2.88265	0.99636	3.58712	1.20309e-07
Hex1Cer(m38:3)-H	Hex1Cer	C44 H80 O7 N1	734.594	13.816	0.197216	3.52363	2.81673e-09
Cer(d38:0)+HCOO	Cer	C39 H78 O5 N1	640.589	13.8762	0.291766	3.47928	1.15235e-07
PE(16:1p_22:5)+H	PE	C43 H75 O7 N1 P1	748.528	9.91314	0.972364	3.44526	2.54393e-05
LPC(20:5)+HCOO	LPC	C29 H49 O9 N1 P1	586.315	1.8263	0.218894	3.34602	2.89446e-09
PE(16:1_20:5)-H	PE	C41 H69 O8 N1 P1	734.477	9.51566	0.714989	3.34428	5.90216e-05
Cer(d18:2_18:0)+HCOO	Cer	C37 H70 O5 N1	608.526	11.5441	0.718428	3.32652	1.94652e-08
LPE(17:1)-H	LPE	C22 H43 O7 N1 P1	464.278	2.4465	0.187869	3.30444	2.39977e-06
PE(12:0p_6:0)+H	PE	C23 H47 O7 N1 P1	480.308	2.85975	1.19639	3.27222	5.11288e-08
PG(16:0_16:1)-H	PG	C38 H72 O10 N0 P1	719.487	8.56959	0.205601	3.21752	9.34475e-06
PS(36:1)+H	PS	C42 H81 O10 N1 P1	790.559	6.92233	0.589776	3.12944	0.00040714
LPE(18:2)-H	LPE	C23 H43 O7 N1 P1	476.278	2.28925	0.331133	3.07031	1.9025e-06
PS(35:1)-H	PS	C41 H77 O10 N1 P1	774.529	8.36032	0.224816	3.05911	0.00163114
Cer(m34:1+2O)+HCOO	Cer	C35 H68 O6 N1	598.505	10.979	0.351019	3.03302	6.59621e-09
ST(d38:4)+H	ST	C44 H80 O11 N1 S1	830.545	7.777	0.695183	3.03076	0.00728435
PE(16:1p_20:4)+H	PE	C41 H73 O7 N1 P1	722.512	9.85681	0.761428	3.02765	0.000137664
Cer(t37:1+O)-H	Cer	C37 H72 O5 N1	610.542	12.374	1.43195	2.98004	2.4727e-09
PE(49:3)+H	PE	C54 H103 O8 N1 P1	924.742	13.795	0.417997	2.97636	0.00128885
PC(40:5)-CH3	PC	C47 H83 O8 N1 P1	820.586	12.2585	0.257846	2.96131	0.039271
TG(18:2e_6:0_12:3)+Na	TG	C39 H66 O5 Na1	637.48	11.866	0.211732	2.9315	4.85886e-05
Cer(d18:1_18:0)+HCOO	Cer	C37 H72 O5 N1	610.542	12.4118	1.41119	2.9182	2.60531e-09
PE(47:0)+Na	PE	C52 H104 O8 N1 P1 Na1	924.739	13.785	0.39519	2.86064	0.00253945
PS(33:1e)-H	PS	C39 H75 O9 N1 P1	732.518	8.37327	0.179364	2.70078	1.63557e-06
LPC(20:4)+HCOO	LPC	C29 H51 O9 N1 P1	588.331	2.12029	0.327889	2.64314	2.55601e-08
PC(32:2)+HCOO	PC	C41 H77 O10 N1 P1	774.529	8.34314	0.200317	2.6031	0.00414604
TG(11:0_6:0_6:0)+Na	TG	C26 H48 O6 Na1	479.334	4.083	0.253202	2.53622	0.00150358
Cer(t37:0+O)-H	Cer	C37 H74 O5 N1	612.557	12.772	0.31209	2.52011	3.75038e-06
PG(29:4)+H	PG	C35 H62 O10 N0 P1	673.408	5.04305	0.25203	2.49081	0.00728722
LPE(16:1)-H	LPE	C21 H41 O7 N1 P1	450.263	2.12567	0.445238	2.45949	1.09799e-05
Cer(d42:1)+HCOO	Cer	C43 H84 O5 N1	694.635	14.972	0.383344	2.45319	1.95321e-05
TG(18:4_12:3_14:3)+NH4	TG	C47 H74 O6 N1	748.551	7.548	0.316051	2.43252	1.8574e-06
PG(30:3)+NH4	PG	C36 H69 O10 N1 P1	706.465	6.92529	0.291741	2.42306	0.00281438
PG(16:1_18:1)-H	PG	C40 H74 O10 N0 P1	745.503	8.73243	0.400855	2.4204	2.05268e-07
PS(35:3e)-H	PS	C41 H75 O9 N1 P1	756.518	8.47418	0.326581	2.40776	0.00455969
PE(18:2_22:6)-H	PE	C45 H73 O8 N1 P1	786.508	10.023	0.273951	2.39033	0.000219644
Cer(d18:0_16:0)+HCOO	Cer	C35 H70 O5 N1	584.526	11.7556	0.966516	2.36906	2.2444e-06
LPC(14:0)+HCOO	LPC	C23 H47 O9 N1 P1	512.299	1.93493	0.16628	2.35783	6.86222e-05
Hex1Cer(m37:3)-H	Hex1Cer	C43 H78 O7 N1	720.578	14.063	0.270623	2.332	8.61287e-07
PS(38:1)+H	PS	C44 H85 O10 N1 P1	818.591	8.242	0.639707	2.33096	0.00236321
PG(36:6)-H	PG	C42 H70 O10 N0 P1	765.471	7.222	0.111873	2.32512	1.56058e-06
PI(24:1_10:1)+NH4	PI	C43 H83 O13 N1 P1	852.56	8.20634	2.26177	2.31984	0.00307065
WE(2:0_18:1)+NH4	WE	H42 C20 O2 N1	328.321	5.41647	0.445031	2.30193	0.0284483
ST(d38:3)+NH4	ST	C44 H85 O11 N2 S1	849.587	14.0067	0.187643	2.28235	0.00551407
PE(34:3)+Na	PE	C39 H72 O8 N1 P1 Na1	736.489	9.15845	0.511912	2.24507	2.92759e-07
TG(22:5_12:1_22:6)+NH4	TG	C59 H94 O6 N1	912.708	13.5853	0.576058	2.21498	0.00324992
WE(2:0_20:3)+NH4	WE	H42 C22 O2 N1	352.321	3.07478	0.686372	2.17777	1.4758e-06
Cer(d17:1_22:0)+H	Cer	C39 H78 O3 N1	608.598	14.0411	0.506298	2.16964	3.33579e-06
Cer(d14:1_21:0)+HCOO	Cer	C36 H70 O5 N1	596.526	11.9021	0.567111	2.16789	2.54487e-06
PE(18:2_18:2)+H	PE	C41 H75 O8 N1 P1	740.522	9.91624	1.36165	2.13887	6.98722e-07
DG(36:4e)+H	DG	C39 H71 O4	603.535	10.2376	2.56211	2.10397	5.39611e-05
Cer(d42:3)+H	Cer	C42 H80 O3 N1	646.613	15.01	0.43122	2.08841	1.83159e-05
Cer(d40:0)+HCOO	Cer	C41 H82 O5 N1	668.62	14.963	0.327361	2.08612	6.58448e-06
PC(32:3)-CH3	PC	C39 H71 O8 N1 P1	712.492	10.264	0.457443	2.0222	0.000144828
Hex1Cer(m40:3)-H	Hex1Cer	C46 H84 O7 N1	762.625	14.949	0.241651	2.0199	4.22671e-06
PG(16:0_18:1)-H	PG	C40 H76 O10 N0 P1	747.518	9.6302	0.386679	1.98594	0.00110755
LPE(22:3)-H	LPE	C27 H49 O7 N1 P1	530.325	3.54716	0.0913373	1.97331	0.000226197
Cer(d18:1_20:0)+HCOO	Cer	C39 H76 O5 N1	638.573	13.4845	0.64895	1.97038	7.62047e-06
PI(28:0_11:2)-H	PI	C48 H88 O13 N0 P1	903.597	11.6788	0.271648	1.96499	1.80659e-05
PG(16:1_22:6)-H	PG	C44 H72 O10 N0 P1	791.487	7.41908	0.377695	1.95678	1.83311e-06
CL(85:14)-2H	CL	C94 H154 O17 P2	808.534	6.81534	0.133758	1.92712	0.0180545
PC(40:6e)+HCOO	PC	C49 H87 O9 N1 P1	864.612	11.5593	0.210464	1.91136	0.00416804
PE(18:1_18:1)+H	PE	C41 H79 O8 N1 P1	744.554	12.0882	0.78736	1.86966	6.85925e-05
PC(39:3)+HCOO	PC	C48 H89 O10 N1 P1	870.623	13.0735	0.246134	1.86957	0.0208119
PG(40:9)-H	PG	C46 H72 O10 N0 P1	815.487	6.906	0.103811	1.85861	0.000237091
PS(18:1_24:1)-H	PS	C48 H89 O10 N1 P1	870.623	13.0793	0.241721	1.84421	0.0276264
PA(20:5_21:0)-H	PA	C44 H76 O8 N0 P1	763.528	10.883	0.26307	1.83421	0.000223171
LPC(15:0)+HCOO	LPC	C24 H49 O9 N1 P1	526.315	2.34731	0.132683	1.80715	0.000333468
SM(d16:1_22:3)+H	SM	C43 H82 O6 N2 P1	753.591	11.1343	0.512315	1.801	7.67492e-06
PE(16:0_18:3)-H	PE	C39 H71 O8 N1 P1	712.492	10.3026	0.409317	1.78587	0.00143164
LPC(22:5)+HCOO	LPC	C31 H53 O9 N1 P1	614.346	2.20377	0.150583	1.78112	0.00930429
Cer(m19:1_21:2)+H	Cer	C40 H76 O2 N1	602.587	13.5091	0.828112	1.76143	5.89475e-06
PE(19:0_18:2)+Na	PE	C42 H80 O8 N1 P1 Na1	780.551	11.092	0.794503	1.75343	0.0282618
PS(37:4)-H	PS	C43 H75 O10 N1 P1	796.513	11.1109	0.198886	1.7334	0.00011116
PC(14:0_20:5)+HCOO	PC	C43 H75 O10 N1 P1	796.513	8.38339	0.343055	1.72919	8.41381e-07
Hex1Cer(m38:4)-H	Hex1Cer	C44 H78 O7 N1	732.578	13.4243	0.441388	1.71047	0.000241674
Cer(d40:2)+HCOO	Cer	C41 H78 O5 N1	664.589	13.5802	0.598951	1.70187	3.03166e-05
Cer(t18:1_22:0)+H-H2O	Cer	C40 H78 O3 N1	620.598	13.4678	0.715827	1.69742	0.0001483
PG(22:1)+NH4	PG	C28 H57 O10 N1 P1	598.371	5.786	0.282099	1.69099	0.0157082
PC(40:6e)-CH3	PC	C47 H83 O7 N1 P1	804.591	12.086	4.43718	1.69055	0.0388446
Cer(d41:2)+HCOO	Cer	C42 H80 O5 N1	678.604	13.916	0.560288	1.68714	3.58462e-06
PS(18:1_24:0)-H	PS	C48 H91 O10 N1 P1	872.639	14.1396	0.250001	1.68161	0.0372058
MG(18:3e)+H	MG	C21 H39 O3	339.289	8.54179	0.729167	1.67546	2.8038e-05
PC(32:4e)+HCOO	PC	C41 H75 O9 N1 P1	756.518	8.66017	0.3149	1.67293	1.35341e-06
PA(22:6_21:0)-H	PA	C46 H78 O8 N0 P1	789.544	11.2542	1.92058	1.67291	0.0128699
PE(16:0_20:3)-H	PE	C41 H75 O8 N1 P1	740.524	11.2893	0.677856	1.66842	0.000141258
Cer(t18:0_16:0)+H-H2O	Cer	C34 H68 O3 N1	538.519	11.4068	3.24024	1.66599	4.6315e-06
TG(14:1_10:1_10:2)+H	TG	C37 H63 O6	603.462	11.2799	0.603158	1.65593	3.23217e-05
Cer(d20:2_24:1)+HCOO	Cer	C45 H84 O5 N1	718.635	14.639	0.162199	1.65385	8.90865e-05
PG(18:1_18:2)-H	PG	C42 H76 O10 N0 P1	771.518	8.98223	0.267092	1.65183	0.00049051
ST(d34:1+2O)+HCOO	ST	C41 H78 O15 N1 S1	856.51	10.3926	0.198742	1.6417	0.0291829
PC(32:6e)+HCOO	PC	C41 H71 O9 N1 P1	752.487	9.12857	0.228114	1.63846	0.0409091
DG(36:7e)+H	DG	C39 H65 O4	597.488	8.43626	0.271765	1.63795	0.0463674
PG(4:0_12:1)+Na	PG	C22 H41 O10 N0 P1 Na1	519.233	5.79715	0.46734	1.63344	0.0366505
PC(18:0_20:3)+HCOO	PC	C47 H87 O10 N1 P1	856.607	11.9409	0.379014	1.6145	6.53864e-06
SPH(d16:0)+H	SPH	C16 H36 O2 N1	274.274	1.59472	5.07149	1.61267	2.08023e-06
Cer(d18:2_16:0)+HCOO	Cer	C35 H66 O5 N1	580.495	10.5003	0.852351	1.61161	3.41286e-05
PC(38:4e)+H	PC	C46 H87 O7 N1 P1	796.621	11.425	0.617665	1.60334	0.00183653
PS(18:0_20:4)-H	PS	C44 H77 O10 N1 P1	810.529	10.3985	0.54497	1.59977	0.0210648
Cer(d14:0_19:1)+HCOO	Cer	C34 H66 O5 N1	568.495	10.8894	0.570379	1.59554	0.000108919
PC(39:6)+H	PC	C47 H83 O8 N1 P1	820.585	10.5028	0.65239	1.59354	4.92776e-05
PE(15:0_20:4)-H	PE	C40 H71 O8 N1 P1	724.492	10.0344	0.133262	1.58974	0.0112519
PC(20:1_10:1)+H	PC	C38 H73 O8 N1 P1	702.507	8.7459	0.393785	1.5861	0.0162068
PI(18:0_22:1)-H	PI	C49 H92 O13 N0 P1	919.628	12.7388	0.133719	1.5858	0.0359575
LPI(18:1)-H	LPI	C27 H50 O12 N0 P1	597.305	2.17747	0.117074	1.5818	0.0254027
PG(16:0_22:5)-H	PG	C44 H76 O10 N0 P1	795.518	8.74618	0.176983	1.58014	0.000256213
PI(18:0_20:1)-H	PI	C47 H88 O13 N0 P1	891.597	11.8895	0.432936	1.57999	0.0292595
TG(22:6_22:6_22:6)+Na	TG	C69 H98 O6 Na1	1045.73	11.2321	0.484496	1.57829	0.000813593
PS(18:0e_16:1)+H	PS	C40 H79 O9 N1 P1	748.549	9.76584	0.441583	1.57663	0.0168181
Cer(m19:0_22:3)+H	Cer	C41 H78 O2 N1	616.603	13.9621	0.542202	1.57659	9.29194e-05
LPE(14:0)-H	LPE	C19 H39 O7 N1 P1	424.247	2.12855	0.080461	1.57452	0.00829739
TG(4:0_11:4_15:0)+H	TG	C33 H55 O6	547.399	10.6101	0.532281	1.57268	0.0422095
Hex1Cer(m39:4)-H	Hex1Cer	C45 H80 O7 N1	746.594	13.9613	0.348072	1.56665	9.38965e-05
PG(18:1_18:1)-H	PG	C42 H78 O10 N0 P1	773.534	9.75218	0.602443	1.56578	0.000492022
PC(16:0_18:3)+HCOO	PC	C43 H79 O10 N1 P1	800.545	9.97988	0.446498	1.56485	0.00156395
LPC(22:6)+HCOO	LPC	C31 H51 O9 N1 P1	612.331	2.027	0.171829	1.56339	4.90214e-05
PS(18:1_22:1)-H	PS	C46 H85 O10 N1 P1	842.592	12.1624	0.409909	1.55947	0.0464559
Cer(t29:1)+NH4	Cer	C29 H61 O4 N2	501.463	9.98836	0.458339	1.55463	0.0324234
PE(17:0_20:5)-H	PE	C42 H73 O8 N1 P1	750.508	10.3988	0.36278	1.54765	0.000952154
PI(28:0_10:1)+NH4	PI	C47 H93 O13 N1 P1	910.638	11.0978	0.534067	1.54595	0.015637
Cer(d18:1_16:0)+HCOO	Cer	C35 H68 O5 N1	582.51	11.4088	2.84562	1.54537	3.34131e-05
TG(37:0e)+Na	TG	C40 H78 O5 Na1	661.574	14.594	0.279209	1.54527	0.000153714
DG(36:5e)+Na	DG	C39 H68 O4 Na1	623.501	8.571	0.356015	1.54406	0.0101963
PE(16:1_22:6)-H	PE	C43 H71 O8 N1 P1	760.492	9.93421	0.483906	1.53604	0.000166669
Cer(d18:2_24:1)+HCOO	Cer	C43 H80 O5 N1	690.604	13.543	0.795079	1.53407	0.000328927
PI(30:0)-H	PI	C39 H74 O13 N0 P1	781.487	8.92926	0.110757	1.53111	0.0302705
PI(18:0_18:1)-H	PI	C45 H84 O13 N0 P1	863.566	11.0949	1.91941	1.52891	0.00692326
PI(17:0_18:1)-H	PI	C44 H82 O13 N0 P1	849.55	10.636	0.52437	1.52832	0.0145232
LPG(18:1)-H	LPG	C24 H46 O9 N0 P1	509.288	2.31182	0.205874	1.52503	0.000191195
PC(37:5)+H	PC	C45 H81 O8 N1 P1	794.569	10.8274	1.24911	1.52402	0.000813606
PI(18:0e_20:4)-H	PI	C47 H84 O12 N0 P1	871.571	10.767	0.14024	1.52275	0.00479134
PC(18:0_22:5)+HCOO	PC	C49 H87 O10 N1 P1	880.607	11.2694	0.623538	1.51594	2.87824e-05
PC(18:0_22:6)+HCOO	PC	C49 H85 O10 N1 P1	878.592	10.9937	0.691875	1.50888	0.00048954
SPH(d16:1)+H	SPH	C16 H34 O2 N1	272.258	1.82137	0.695392	1.50645	5.07863e-05
DG(37:0)+Na	DG	C40 H78 O5 Na1	661.574	14.606	0.274766	1.50512	0.000225188
LPI(18:0)-H	LPI	C27 H52 O12 N0 P1	599.32	3.00496	0.15054	1.50127	0.0154888
CL(77:6)-2H	CL	C86 H154 O17 P2	760.534	11.2374	0.432526	0.667366	0.000133653
PC(20:5_20:4)+HCOO	PC	C49 H79 O10 N1 P1	872.545	8.55209	0.188474	0.660567	0.000834808
PE(8:0_11:2)-H	PE	C24 H43 O8 N1 P1	504.273	3.28018	0.135586	0.658889	0.00100497
LPE(18:1p)+H	LPE	C23 H47 O6 N1 P1	464.314	3.43253	0.509327	0.657328	0.00071174
PE(18:0_18:1)-H	PE	C41 H79 O8 N1 P1	744.555	12.8742	0.201335	0.657118	0.0280615
PE(16:0p_16:0)+H	PE	C37 H75 O7 N1 P1	676.528	11.911	1.04138	0.647216	0.00167738
SPHP(m21:1)+HCOO	SPHP	C22 H45 O6 N1 P1	450.299	3.894	0.147714	0.646502	0.000543986
DG(40:8e)+H	DG	C43 H71 O4	651.535	11.283	0.290493	0.645526	0.0201425
PG(16:0_12:0)-H	PG	C34 H66 O10 N0 P1	665.44	8.09658	0.216371	0.64193	0.0230051
PS(34:3e)-H	PS	C40 H73 O9 N1 P1	742.503	11.9148	0.241598	0.635481	0.000741282
PE(31:1e)-H	PE	C36 H71 O7 N1 P1	660.497	11.4345	0.15447	0.622432	0.0011692
PC(20:4_20:4)+HCOO	PC	C49 H81 O10 N1 P1	874.56	9.21987	0.320207	0.613138	0.009144
PS(36:3e)-H	PS	C42 H77 O9 N1 P1	770.534	12.8879	0.223933	0.611523	8.08265e-05
Hex1Cer(t32:1)+NH4	Hex1Cer	C38 H77 O9 N2	705.562	12.884	0.56477	0.608048	0.000368035
PE(12:1e_16:0)-H	PE	C33 H65 O7 N1 P1	618.45	9.88115	0.202826	0.600546	0.000101385
PE(16:1e_16:0)-H	PE	C37 H73 O7 N1 P1	674.513	11.9156	0.919046	0.600464	6.1996e-05
AcCa(18:0)+H	AcCa	C25 H50 O4 N1	428.373	3.70403	0.813562	0.578362	0.00035998
PC(31:4)+H	PC	C39 H71 O8 N1 P1	712.491	8.518	0.412105	0.576475	4.02112e-07
TG(16:0_10:0_10:0)+NH4	TG	C39 H78 O6 N1	656.582	13.321	0.236281	0.573171	0.0152138
PG(30:1e)-H	PG	C36 H70 O9 N0 P1	677.476	9.76	0.127216	0.566637	7.91808e-05
PE(18:1e_16:0)-H	PE	C39 H77 O7 N1 P1	702.544	12.8875	0.773835	0.561847	4.39724e-05
PE(18:0p_16:0)+H	PE	C39 H79 O7 N1 P1	704.559	12.8857	1.05327	0.560306	0.00341957
DG(42:6e)+Na	DG	C45 H78 O4 Na1	705.579	16.2598	0.543168	0.536176	1.98673e-05
CL(82:12)-2H	CL	C91 H152 O17 P2	789.526	6.78781	0.106253	0.528399	3.08204e-05
Hex1Cer(d36:3)+H-H2O	Hex1Cer	C42 H76 O7 N1	706.562	12.886	0.293601	0.528306	0.00206798
PC(22:5_22:6)+HCOO	PC	C53 H83 O10 N1 P1	924.576	9.10847	0.169795	0.517132	2.21533e-05
AcCa(16:0)+H	AcCa	C23 H46 O4 N1	400.342	2.62839	1.92925	0.509034	0.000327619
Cer(t42:3)+HCOO	Cer	C43 H80 O6 N1	706.599	10.7628	0.206427	0.483327	2.28068e-07
AcCa(20:1)+H	AcCa	C27 H52 O4 N1	454.389	3.84342	0.405064	0.482887	1.80452e-06
PI(32:3e)+NH4	PI	C41 H79 O12 N1 P1	808.533	9.81365	0.428153	0.450686	0.0048491
PE(16:1_20:4)-H	PE	C41 H71 O8 N1 P1	736.492	10.2543	1.3611	0.447879	0.0283795
PE(40:1)+H	PE	C45 H89 O8 N1 P1	802.632	12.429	1.50707	0.446291	0.000147468
Cer(d40:0+O)+Na	Cer	C40 H81 O4 N1 Na1	662.606	10.7636	0.420404	0.437531	1.09644e-05
AcCa(14:0)+H	AcCa	C21 H42 O4 N1	372.311	1.98548	0.754759	0.42527	1.94626e-05
TG(4:0_10:4_10:4)+NH4	TG	C27 H38 O6 N1	472.269	4.97882	0.176325	0.411853	0.0241072
PC(18:0_16:0)+H	PC	C42 H85 O8 N1 P1	762.601	10.323	0.452327	0.404279	0.00106174
phSM(t36:2)-CH3	phSM	C40 H78 O8 N2 P1	745.55	9.22495	1.08425	0.398857	0.0109678
PS(26:2e)-H	PS	C32 H59 O9 N1 P1	632.393	3.95485	0.0716767	0.387149	0.0172336
SM(t42:3)+H	SM	C47 H92 O7 N2 P1	827.664	9.493	0.343718	0.380194	2.48056e-05
PI(33:2)+NH4	PI	C42 H81 O13 N1 P1	838.544	8.49205	1.74227	0.348441	0.0442946
AcCa(16:1)+H	AcCa	C23 H44 O4 N1	398.326	2.09254	0.813541	0.330236	3.94427e-06
AcCa(18:1)+H	AcCa	C25 H48 O4 N1	426.358	2.77584	1.96226	0.320632	2.92652e-06
DG(8:0_11:2)+NH4	DG	C22 H42 O5 N1	400.306	2.19333	0.42161	0.312124	0.00154416
SM(d18:1_18:3)+H	SM	C41 H78 O6 N2 P1	725.559	9.90595	0.455593	0.170766	0.0258832
PC(21:1_10:1)+H	PC	C39 H75 O8 N1 P1	716.522	11.1698	4.62677	0.163417	0.0317923
PG(20:3_22:6)-H	PG	C48 H76 O10 N0 P1	843.518	7.73415	0.233302	0.149786	3.77835e-10
SPH(d18:1)+H	SPH	C18 H38 O2 N1	300.29	2.46729	0.911324	0.101913	4.44833e-11
PE(18:1_20:4)-H	PE	C43 H75 O8 N1 P1	764.524	11.2288	3.21439	0.0792686	0.00113703
PC(22:0_10:1)+H	PC	C40 H79 O8 N1 P1	732.554	10.7792	22.8909	0.0725251	0.000534935
LPE(18:1)-H	LPE	C23 H45 O7 N1 P1	478.294	3.71927	0.667149	0.0629544	0.0260877
CL(66:1)-2H	CL	C75 H142 O17 P2	688.487	11.073	5.45443	0.0142824	1.71658e-05
PE(16:0_16:1)-H	PE	C37 H71 O8 N1 P1	688.492	11.067	4.45088	0.00503639	0.00526363
