# Supplementary material for: Ruthenium(II) Lipid‐Mimics Drive Lipid Phase Separation to Arouse Autophagy‐Ferroptosis Cascade for Photoimmunotherapy
Source: Adv Sci (Weinh). 2024 Nov 22;12(3):2411629. doi: 10.1002/advs.202411629 (PMC11744722; doi:10.1002/advs.202411629)
Supplement: Supplementary file 4 — Supporting Information [file ADVS-12-2411629-s002.zip › Supplementary Data S2.xlsx]

## Sheet: Sheet1
Supplementary data S2. The differential lipid species between Ru-LipM_light group and Ru-LipM_dark group in the standard of FC>1.5 or <0.67 and p value<0.05
LipidIon	Class	IonFormula	CalMz	RT-(min)	VIP	Fold Change	P-value
PI(24:1_10:1)+NH4	PI	C43 H83 O13 N1 P1	852.56	8.20634	7.12468	0.0438833	7.06643e-06
PS(38:2)+Na	PS	C44 H82 O10 N1 P1 Na1	838.557	8.54032	4.81269	0.0774312	6.21257e-05
PG(40:9)-H	PG	C46 H72 O10 N0 P1	815.487	6.906	0.33856	0.101053	2.08784e-08
PE(37:3e)+H	PE	C42 H81 O7 N1 P1	742.575	10.7742	3.39918	0.115573	0.0228554
TG(18:1_18:1_18:1)+NH4	TG	C57 H108 O6 N1	902.817	8.25118	1.16986	0.156558	0.0350142
PG(20:2_22:6)-H	PG	C48 H78 O10 N0 P1	845.534	8.76939	0.405472	0.157404	6.23488e-06
PI(33:2)+NH4	PI	C42 H81 O13 N1 P1	838.544	8.49205	3.08901	0.159176	0.00651043
TG(16:0_12:1_24:2)+NH4	TG	C55 H104 O6 N1	874.786	6.84592	0.342171	0.160289	0.033932
PG(22:6_22:6)-H	PG	C50 H74 O10 N0 P1	865.503	7.25933	2.40307	0.179971	3.47975e-08
PG(20:4_22:6)-H	PG	C48 H74 O10 N0 P1	841.503	7.532	0.357943	0.192716	4.58173e-07
PG(36:6)-H	PG	C42 H70 O10 N0 P1	765.471	7.222	0.290944	0.206012	2.56411e-08
PI(37:6)-H	PI	C46 H76 O13 N0 P1	867.503	8.011	0.832095	0.211487	5.9696e-05
PG(22:5_22:6)-H	PG	C50 H76 O10 N0 P1	867.518	7.63313	1.25493	0.213516	3.87105e-09
LPE(14:0)-H	LPE	C19 H39 O7 N1 P1	424.247	2.12855	0.276866	0.236682	4.90169e-05
PG(18:2_22:6)-H	PG	C46 H74 O10 N0 P1	817.503	7.69619	0.720925	0.239348	4.05516e-07
PG(16:0_22:5)-H	PG	C44 H76 O10 N0 P1	795.518	8.74618	0.546667	0.251462	2.39154e-09
PG(16:1_22:6)-H	PG	C44 H72 O10 N0 P1	791.487	7.41908	1.00403	0.261002	5.41116e-09
LPS(18:0)-H	LPS	C24 H47 O9 N1 P1	524.299	3.07337	0.466141	0.261868	0.0238468
LPC(17:1)+HCOO	LPC	C26 H51 O9 N1 P1	552.331	2.47477	0.345694	0.296269	1.54906e-07
PG(18:1_22:6)-H	PG	C46 H76 O10 N0 P1	819.518	8.55228	2.77539	0.296307	9.5019e-08
PG(18:1_22:5)-H	PG	C46 H78 O10 N0 P1	821.534	8.87441	0.852711	0.301635	1.32174e-08
LPC(20:1)+HCOO	LPC	C29 H57 O9 N1 P1	594.378	4.01016	0.439111	0.307971	5.69503e-07
PC(40:5)-CH3	PC	C47 H83 O8 N1 P1	820.586	12.2585	0.614584	0.316716	0.0283761
PG(16:0_22:6)-H	PG	C44 H74 O10 N0 P1	793.503	8.39624	0.970098	0.335568	1.13071e-07
SPHP(m21:1)+HCOO	SPHP	C22 H45 O6 N1 P1	450.299	3.894	0.3924	0.337139	1.15211e-06
LPE(18:2e)-H	LPE	C23 H45 O6 N1 P1	462.299	3.43599	0.996665	0.344495	3.39043e-07
LPE(16:0)-H	LPE	C21 H43 O7 N1 P1	452.278	2.83914	2.05948	0.347452	3.65459e-07
LPE(16:1e)-H	LPE	C21 H43 O6 N1 P1	436.283	3.27363	1.96172	0.351496	6.18094e-07
CL(66:1)-2H	CL	C75 H142 O17 P2	688.487	11.073	0.896711	0.356946	0.00103854
MG(18:3e)+H	MG	C21 H39 O3	339.289	8.54179	1.98941	0.359242	4.49529e-07
PI(18:1_18:1)+Na	PI	C45 H83 O13 N0 P1 Na1	885.546	9.09067	0.431356	0.360741	0.0300883
CerG2GNAc1(d37:2)-2H	CerG2GNAc1	C57 H102 O18 N2	551.357	3.243	0.117089	0.361412	0.00786041
LPC(17:0)+HCOO	LPC	C26 H53 O9 N1 P1	554.346	3.24286	0.411562	0.363652	7.8557e-07
PE(8:0_11:2)-H	PE	C24 H43 O8 N1 P1	504.273	3.28018	0.386594	0.369213	4.48793e-06
PE(10:0_11:2)-H	PE	C26 H47 O8 N1 P1	532.304	4.74739	0.281813	0.375752	2.80408e-05
PG(18:1_20:4)-H	PG	C44 H76 O10 N0 P1	795.518	9.5647	1.2151	0.378792	5.06207e-06
LPE(20:1)-H	LPE	C25 H49 O7 N1 P1	506.325	4.19367	0.420361	0.379424	2.41923e-06
PE(16:0e)+H	PE	C21 H45 O7 N1 P1	454.293	2.87073	2.49175	0.384453	4.0731e-07
LPE(18:2)-H	LPE	C23 H43 O7 N1 P1	476.278	2.77055	0.287815	0.389394	3.90016e-06
LPC(16:0)+HCOO	LPC	C25 H51 O9 N1 P1	540.331	2.69682	2.62159	0.392372	6.29612e-07
PC(20:5_20:4)+HCOO	PC	C49 H79 O10 N1 P1	872.545	8.55209	0.495481	0.402731	1.02381e-06
LPC(22:5)+HCOO	LPC	C31 H53 O9 N1 P1	614.346	2.20377	0.399297	0.403868	0.00134715
PE(18:0e)+H	PE	C23 H49 O7 N1 P1	482.324	4.09137	3.44173	0.410948	2.03445e-06
PE(18:2_22:6)-H	PE	C45 H73 O8 N1 P1	786.508	10.023	0.663456	0.413337	3.6714e-05
LPC(18:0)+HCOO	LPC	C27 H55 O9 N1 P1	568.362	3.87873	1.58866	0.41825	1.04031e-06
LPE(18:0)-H	LPE	C23 H47 O7 N1 P1	480.31	4.09716	2.8481	0.419644	4.2689e-06
PC(22:5_22:6)+HCOO	PC	C53 H83 O10 N1 P1	924.576	9.10847	0.291501	0.421384	0.000630303
CL(66:1)-2H	CL	C75 H142 O17 P2	688.487	9.118	0.386693	0.424533	0.0164107
LPE(17:0)-H	LPE	C22 H45 O7 N1 P1	466.294	3.41542	0.496765	0.434906	7.80524e-07
LPG(22:6)-H	LPG	C28 H44 O9 N0 P1	555.273	1.79912	0.619214	0.437185	6.51363e-07
LPE(20:0)-H	LPE	C25 H51 O7 N1 P1	508.341	5.934	0.243448	0.443871	0.000118663
LPC(18:0e)+H	LPC	C26 H57 O6 N1 P1	510.392	4.606	0.768419	0.447801	1.14408e-05
LPG(18:0)-H	LPG	C24 H48 O9 N0 P1	511.304	3.23632	0.269309	0.451645	9.24931e-06
LPE(18:1e)-H	LPE	C23 H47 O6 N1 P1	464.315	4.73165	1.25681	0.455265	2.63844e-06
TG(14:1_10:1_10:2)+H	TG	C37 H63 O6	603.462	11.2799	1.50635	0.464131	1.24547e-05
PC(8:0e_6:0)+H	PC	C22 H47 O7 N1 P1	468.308	2.03861	1.02148	0.464764	8.21374e-05
LPE(18:1p)+H	LPE	C23 H47 O6 N1 P1	464.314	3.43253	1.20989	0.474352	8.80456e-05
PC(20:4_22:6)+HCOO	PC	C51 H81 O10 N1 P1	898.56	8.92758	0.678038	0.474533	6.01685e-08
PG(17:1_22:6)-H	PG	C45 H74 O10 N0 P1	805.503	8.00023	0.493742	0.475886	2.79431e-06
PC(22:6_22:6)+HCOO	PC	C53 H81 O10 N1 P1	922.56	8.71781	0.272298	0.478705	2.72339e-05
PC(20:5_22:6)+HCOO	PC	C51 H79 O10 N1 P1	896.545	8.2407	0.427611	0.481993	5.0389e-08
LPC(16:0e)+HCOO	LPC	C25 H53 O8 N1 P1	526.351	3.214	0.541745	0.484422	7.6819e-05
LPC(16:1)+HCOO	LPC	C25 H49 O9 N1 P1	538.315	2.04263	0.818075	0.487355	0.00225903
LPC(14:0)+HCOO	LPC	C23 H47 O9 N1 P1	512.299	1.93493	0.327155	0.488144	0.000658516
PC(22:5_20:4)+HCOO	PC	C51 H83 O10 N1 P1	900.576	9.3929	0.658548	0.501471	1.40502e-06
LPC(15:0)+HCOO	LPC	C24 H49 O9 N1 P1	526.315	2.34731	0.302536	0.503013	0.000205136
PC(42:8)+H	PC	C50 H85 O8 N1 P1	858.601	9.85857	0.84356	0.503652	0.000527111
PG(20:1)+NH4	PG	C26 H53 O10 N1 P1	570.34	5.78233	0.810923	0.504383	0.00790529
LPC(22:6)+HCOO	LPC	C31 H51 O9 N1 P1	612.331	2.027	0.435013	0.511273	8.64874e-06
WE(27:6_22:5)+NH4	WE	H80 C49 O2 N1	714.618	15.696	0.28418	0.522273	0.00208879
AcCa(6:0)+H	AcCa	C13 H26 O4 N1	260.186	1.204	0.312247	0.52577	0.000905655
PG(18:1_18:2)-H	PG	C42 H76 O10 N0 P1	771.518	8.98223	0.605803	0.527921	0.000229276
PE(40:3e)-H	PE	C45 H85 O7 N1 P1	782.607	14.136	0.383091	0.536692	0.00815998
LPE(18:1)-H	LPE	C23 H45 O7 N1 P1	478.294	3.71927	0.310613	0.53825	0.00055101
LPE(16:1)-H	LPE	C21 H41 O7 N1 P1	450.263	2.63794	0.447366	0.540252	4.33513e-05
LPE(16:1)-H	LPE	C21 H41 O7 N1 P1	450.263	2.12567	0.816169	0.564302	0.000344815
PE(18:1_20:5)-H	PE	C43 H73 O8 N1 P1	762.508	10.5937	0.960102	0.56873	2.75063e-05
PE(43:6)+Na	PE	C48 H84 O8 N1 P1 Na1	856.583	9.396	1.80015	0.571176	0.000430716
AcCa(20:1)+H	AcCa	C27 H52 O4 N1	454.389	3.84342	0.497099	0.575282	0.00963676
ST(d34:1+2O)+HCOO	ST	C41 H78 O15 N1 S1	856.51	10.3926	0.422222	0.576385	0.00235319
LPC(18:2)+HCOO	LPC	C27 H51 O9 N1 P1	564.331	2.1843	0.363728	0.58022	0.00651531
PG(38:1)+Na	PG	C44 H85 O10 N0 P1 Na1	827.577	16.765	0.138317	0.588423	0.0189253
LPC(18:1)+HCOO	LPC	C27 H53 O9 N1 P1	566.346	2.73516	1.04043	0.594071	6.20486e-05
CL(78:13)-2H	CL	C87 H142 O17 P2	760.487	9.568	0.843243	0.596975	2.57754e-05
PS(36:4)-H	PS	C42 H73 O10 N1 P1	782.498	9.35143	0.39125	0.605495	0.00409711
PG(22:1)+NH4	PG	C28 H57 O10 N1 P1	598.371	5.786	0.648029	0.610524	0.0147705
PG(18:1_18:1)-H	PG	C42 H78 O10 N0 P1	773.534	9.75218	1.2836	0.614571	0.000720046
PG(16:0_20:5)-H	PG	C42 H72 O10 N0 P1	767.487	8.747	0.243123	0.6183	0.000358896
PC(20:4_20:4)+HCOO	PC	C49 H81 O10 N1 P1	874.56	9.21987	0.57346	0.619572	0.0131765
CerP(d42:8)+HCOO	CerP	C43 H71 O8 N1 P1	760.492	9.58123	0.794327	0.621037	6.60404e-05
PC(40:7)+H	PC	C48 H83 O8 N1 P1	832.585	9.60305	1.19828	0.625507	0.00123223
PC(42:6e)+H	PC	C50 H91 O7 N1 P1	848.653	12.4593	1.0344	0.633996	0.000985318
AcCa(18:0)+H	AcCa	C25 H50 O4 N1	428.373	3.70403	1.18592	0.637631	0.0161145
PE(10:0p_6:0)+H	PE	C21 H43 O7 N1 P1	452.277	2.126	0.98498	0.638714	0.000985064
PE(16:1e)+H	PE	C21 H43 O7 N1 P1	452.277	2.12555	0.981527	0.638909	0.00105154
PS(38:6)-H	PS	C44 H73 O10 N1 P1	806.498	9.05989	0.328567	0.640338	0.0199351
LPC(16:1e)+HCOO	LPC	C25 H51 O8 N1 P1	524.336	3.05909	0.468161	0.644606	0.000375942
PI(16:1_16:1)-H	PI	C41 H74 O13 N0 P1	805.487	8.08553	0.362487	0.645115	0.0029848
PE(18:1_20:4)-H	PE	C43 H75 O8 N1 P1	764.524	11.2288	1.1632	0.645748	7.148e-05
LPE(20:3)-H	LPE	C25 H45 O7 N1 P1	502.294	2.52043	0.430514	0.647971	0.0148558
PC(38:3e)-CH3	PC	C45 H85 O7 N1 P1	782.607	13.9909	0.258065	0.650029	0.0419762
PE(20:4_12:1)-H	PE	C37 H63 O8 N1 P1	680.43	7.88587	0.190689	0.650862	0.00784463
PG(18:0_20:4)-H	PG	C44 H78 O10 N0 P1	797.534	10.4719	0.400848	0.65654	0.00018788
PC(16:1_22:6)-CH3	PC	C45 H75 O8 N1 P1	788.524	10.9651	0.631858	0.659503	0.00137103
CerP(d40:4+2O)+HCOO	CerP	C41 H75 O10 N1 P1	772.513	8.90257	0.428931	0.661934	0.00976962
PE(16:1_20:5)-H	PE	C41 H69 O8 N1 P1	734.477	9.51566	1.14794	0.663425	0.000904708
PE(18:0p_16:0)+H	PE	C39 H79 O7 N1 P1	704.559	12.8857	1.20321	0.667493	0.00375919
PG(6:0_11:2)+NH4	PG	C23 H45 O10 N1 P1	526.278	3.33339	0.950686	0.668236	0.0293641
PE(16:0_16:0)+Na	PE	C37 H74 O8 N1 P1 Na1	714.504	10.013	0.937488	0.668847	0.00412194
CL(77:3)-2H	CL	C86 H160 O17 P2	763.557	8.315	0.300692	1.51212	0.0070058
TG(22:6_22:6_22:6)+Na	TG	C69 H98 O6 Na1	1045.73	11.2321	1.26125	1.51849	0.00275494
PS(42:3)-H	PS	C48 H87 O10 N1 P1	868.607	14.5002	0.249086	1.53702	0.0264378
DG(18:0_20:4)+NH4	DG	C41 H76 O5 N1	662.572	13.2135	1.7265	1.54075	0.000160041
PC(16:0e_16:1)+Na	PC	C40 H80 O7 N1 P1 Na1	740.556	9.84202	0.665074	1.54686	0.0316944
DG(27:1_10:1)+Na	DG	C40 H74 O5 Na1	657.543	13.7965	0.420596	1.59312	0.00157111
TG(18:4_12:3_14:3)+NH4	TG	C47 H74 O6 N1	748.551	6.932	0.992686	1.73465	0.00136264
ST(d15:2_23:2)+H	ST	C44 H80 O11 N1 S1	830.545	7.3325	1.06417	1.874	0.0297377
PS(16:0_14:1)+H	PS	C36 H69 O10 N1 P1	706.465	12.781	0.920748	1.90711	0.00378306
TG(18:4_12:3_14:3)+NH4	TG	C47 H74 O6 N1	748.551	7.548	0.892253	1.91266	0.000289568
PC(34:6e)+HCOO	PC	C43 H75 O9 N1 P1	780.518	8.919	0.548747	2.02746	0.00036427
PIP3(38:6e)+NH4	PIP3	C47 H88 O21 N1 P4	1126.48	10.85	2.27261	2.0387	1.34848e-06
PE(16:1)+H	PE	C21 H41 O8 N1 P1	466.256	2.932	1.10226	2.05697	0.00634829
PC(34:6e)+H	PC	C42 H75 O7 N1 P1	736.528	8.32398	1.00319	2.21708	0.007375
ST(m40:7)+NH4	ST	C46 H81 O10 N2 S1	853.561	9.2234	2.32515	2.23747	0.00989351
PE(35:3e)+Na	PE	C40 H76 O7 N1 P1 Na1	736.525	8.31468	1.01491	2.24863	0.00600435
PS(29:1)+H	PS	C35 H67 O10 N1 P1	692.45	6.671	0.52958	2.27326	0.0370715
PA(18:1_18:1)-H	PA	C39 H72 O8 N0 P1	699.497	10.3904	0.408876	2.32711	0.0494578
TG(4:0_10:4_10:4)+NH4	TG	C27 H38 O6 N1	472.269	4.97882	0.514527	2.59311	0.0153451
PS(33:1e)-H	PS	C39 H75 O9 N1 P1	732.518	8.37327	0.677047	2.64441	2.09619e-06
PA(26:1)-H	PA	C29 H54 O8 N0 P1	561.356	5.086	0.416138	2.67205	5.83467e-06
PS(33:2e)-H	PS	C39 H73 O9 N1 P1	730.503	8.395	0.47751	2.68261	0.000896848
PC(34:7e)+HCOO	PC	C43 H73 O9 N1 P1	778.503	7.315	0.359485	2.80381	0.00700696
TG(22:5_12:3_14:3)+NH4	TG	C51 H80 O6 N1	802.598	7.757	0.981798	3.03934	3.58284e-05
PA(18:0_18:1)-H	PA	C39 H74 O8 N0 P1	701.513	11.1109	1.76533	3.05055	1.0234e-05
PE(17:1)+H	PE	C22 H43 O8 N1 P1	480.272	2.9345	1.66875	3.47103	0.0028901
PC(15:0_16:1)-CH3	PC	C38 H73 O8 N1 P1	702.508	10.841	2.07795	3.76821	0.0326002
DG(42:6e)+Na	DG	C45 H78 O4 Na1	705.579	16.2598	2.37013	3.87966	9.68621e-09
PA(20:1_18:1)-H	PA	C41 H76 O8 N0 P1	727.528	11.191	0.997282	3.8929	8.65815e-05
Cer(t42:3)+HCOO	Cer	C43 H80 O6 N1	706.599	10.7628	0.864769	4.06057	1.21674e-08
CL(82:12)-2H	CL	C91 H152 O17 P2	789.526	6.78781	0.519645	4.18034	1.40363e-06
TG(20:5_14:3_14:3)+NH4	TG	C51 H80 O6 N1	802.598	8.22745	1.96902	4.28113	3.86964e-06
PA(21:1)+NH4	PA	C24 H49 O8 N1 P1	510.319	5.15665	1.29981	4.39723	0.0149814
Cer(d40:0+O)+Na	Cer	C40 H81 O4 N1 Na1	662.606	10.7636	1.59612	4.47671	4.4354e-09
SM(t42:3)+H	SM	C47 H92 O7 N2 P1	827.664	9.493	1.12694	4.5163	9.00389e-06
ST(m33:1)+Na	ST	C39 H75 O10 N1 S1 Na1	772.5	14.085	4.67711	4.65759	0.00219945
PE(14:1)+H	PE	C19 H37 O8 N1 P1	438.225	2.92962	1.11918	4.90967	0.00679367
TG(16:1_10:4_22:6)+NH4	TG	C51 H80 O6 N1	802.598	9.29961	2.27378	4.95548	5.11876e-06
PS(35:1e)-H	PS	C41 H79 O9 N1 P1	760.55	9.48953	0.612379	5.20493	1.04838e-06
Hex1Cer(d18:0_22:5)-H	Hex1Cer	C46 H80 O8 N1	774.589	10.775	0.724277	5.46357	1.75286e-08
PC(42:11)+H	PC	C50 H79 O8 N1 P1	852.554	9.213	7.80963	6.20888	0.00155611
PS(35:2e)-H	PS	C41 H77 O9 N1 P1	758.534	8.51271	1.03176	6.73609	8.1401e-06
PA(19:1)+NH4	PA	C22 H45 O8 N1 P1	482.288	5.1557	1.82889	7.57696	0.00403033
PA(18:0_16:1)-H	PA	C37 H70 O8 N0 P1	673.481	10.1681	0.985488	10.7128	3.24557e-05
