# Supplementary material for: Ruthenium(II) Lipid‐Mimics Drive Lipid Phase Separation to Arouse Autophagy‐Ferroptosis Cascade for Photoimmunotherapy
Source: Adv Sci (Weinh). 2024 Nov 22;12(3):2411629. doi: 10.1002/advs.202411629 (PMC11744722; doi:10.1002/advs.202411629)
Supplement: Supplementary file 4 — Supporting Information [file ADVS-12-2411629-s002.zip › Supplementary Data S3.xlsx]

## Sheet: Sheet1
Supplementary data S3. The differential expressed genes between Ru-LipM_dark group and control group in the standard as FDR value<0.01 and FC > 1.5 or < 0.67
#ID	Symbol	FDR	log2FC	regulated
Homo_sapiens_newGene_5534	Homo_sapiens_newGene_5534	4.62739e-05	1.59516	up
ENSG00000029364	SLC39A9	0.00132172	0.669852	up
ENSG00000168488	ATXN2L	0.00204406	0.671716	up
ENSG00000055070	SZRD1	3.49695e-06	0.943765	up
ENSG00000114978	MOB1A	1.2811e-05	0.914709	up
ENSG00000161021	MAML1	6.05682e-08	1.09897	up
ENSG00000198791	CNOT7	0.00302199	0.636282	up
ENSG00000175556	LONRF3	2.09664e-13	1.62474	up
ENSG00000183864	TOB2	3.65024e-12	1.46899	up
ENSG00000124216	SNAI1	1.63615e-48	3.66139	up
ENSG00000124214	STAU1	5.344e-11	1.23764	up
ENSG00000161970	RPL26	0.00127148	0.722345	up
ENSG00000160087	UBE2J2	0.000415247	0.872025	up
ENSG00000198242	RPL23A	0.00363829	0.658139	up
ENSG00000135916	ITM2C	1.57131e-09	1.75555	up
ENSG00000135919	SERPINE2	2.37573e-38	2.93766	up
ENSG00000176390	CRLF3	1.10123e-05	1.10432	up
ENSG00000176399	DMRTA1	0.000134098	1.18298	up
ENSG00000177042	TMEM80	0.00868362	0.964493	up
ENSG00000136754	ABI1	5.08599e-07	1.25699	up
ENSG00000136758	YME1L1	0.00547939	0.671164	up
ENSG00000116016	EPAS1	2.29215e-08	1.1125	up
Homo_sapiens_newGene_1291	Homo_sapiens_newGene_1291	0.000667252	0.809005	up
ENSG00000060138	YBX3	0.000349103	0.672558	up
ENSG00000130758	MAP3K10	5.56608e-08	1.28605	up
ENSG00000134278	SPIRE1	5.60104e-10	1.32389	up
ENSG00000181135	ZNF707	7.06718e-05	1.00184	up
ENSG00000134186	PRPF38B	3.50465e-17	1.7795	up
ENSG00000105855	ITGB8	4.36942e-22	2.45382	up
ENSG00000105856	HBP1	1.90621e-07	1.15673	up
ENSG00000071082	RPL31	0.0083569	0.606478	up
ENSG00000180667	YOD1	0.00932151	0.797758	up
ENSG00000135631	RAB11FIP5	1.24253e-06	1.11759	up
ENSG00000112531	QKI	0.00694716	0.690266	up
ENSG00000100532	CGRRF1	4.82638e-05	1.35615	up
ENSG00000077458	FAM76B	0.000213668	1.06747	up
ENSG00000169155	ZBTB43	0.00160276	0.939491	up
ENSG00000100393	EP300	3.72056e-20	1.90983	up
ENSG00000106635	BCL7B	3.32422e-11	1.42247	up
ENSG00000106636	YKT6	1.98013e-08	1.17381	up
ENSG00000143643	TTC13	0.000102106	0.936216	up
ENSG00000165406	2023-03-08	0.00681884	0.607795	up
ENSG00000241258	CRCP	1.86201e-07	1.11083	up
ENSG00000130513	GDF15	1.58544e-38	2.60385	up
ENSG00000155508	CNOT8	0.00240028	0.686769	up
ENSG00000159086	PAXBP1	0.000253272	1.0238	up
ENSG00000198169	ZNF251	1.78132e-18	2.48243	up
ENSG00000145220	LYAR	1.74252e-13	1.67134	up
ENSG00000167470	MIDN	2.70763e-10	1.29969	up
ENSG00000034713	GABARAPL2	1.39496e-09	1.18107	up
ENSG00000116604	MEF2D	0.00182853	0.671658	up
ENSG00000147883	CDKN2B	1.32269e-10	1.64757	up
ENSG00000147889	CDKN2A	0.00372894	0.645106	up
ENSG00000067334	DNTTIP2	0.00168569	0.906799	up
ENSG00000113384	GOLPH3	0.000293526	0.696152	up
ENSG00000089009	RPL6	0.00285394	0.59636	up
ENSG00000117262	GPR89A	0.000866655	0.923915	up
ENSG00000156508	EEF1A1	8.95515e-08	0.979752	up
Homo_sapiens_newGene_214	Homo_sapiens_newGene_214	3.15025e-16	5.24532	up
ENSG00000143337	TOR1AIP1	0.000924639	0.797957	up
ENSG00000143333	RGS16	6.26914e-06	7.68642	up
ENSG00000111837	MAK	0.000150407	2.83492	up
ENSG00000119760	SUPT7L	3.61324e-07	1.07216	up
ENSG00000019995	ZRANB1	1.10357e-11	1.60773	up
ENSG00000198796	ALPK2	2.89921e-33	2.59213	up
ENSG00000198799	LRIG2	0.000125953	1.01162	up
ENSG00000147050	KDM6A	0.000119414	1.25681	up
ENSG00000152990	ADGRA3	4.31006e-06	1.09992	up
ENSG00000197774	EME2	9.18223e-05	1.07849	up
ENSG00000153029	MR1	2.16185e-13	1.66171	up
ENSG00000180035	ZNF48	0.00585557	0.767319	up
ENSG00000090054	SPTLC1	5.25453e-05	0.816685	up
ENSG00000112715	VEGFA	4.27288e-81	3.60767	up
ENSG00000070495	JMJD6	1.81722e-10	1.44666	up
ENSG00000164597	COG5	0.00184169	0.660417	up
ENSG00000167685	ZNF444	8.58598e-05	1.04076	up
ENSG00000167106	FAM102A	7.50785e-11	1.33416	up
ENSG00000163374	YY1AP1	3.85348e-09	1.23908	up
ENSG00000163376	KBTBD8	0.00316549	1.75531	up
ENSG00000170525	PFKFB3	1.77761e-17	1.81793	up
ENSG00000075223	SEMA3C	6.65511e-07	1.11807	up
ENSG00000164542	KIAA0895	4.27124e-06	1.13966	up
ENSG00000160714	UBE2Q1	0.00139862	0.677075	up
ENSG00000131459	GFPT2	1.24453e-18	1.93403	up
ENSG00000105409	ATP1A3	0.00576853	2.88083	up
ENSG00000101871	MID1	0.000112701	0.943001	up
ENSG00000172785	CBWD1	1.39748e-05	1.244	up
ENSG00000116473	RAP1A	0.000151464	0.799817	up
ENSG00000099860	GADD45B	6.71577e-77	3.82294	up
ENSG00000106245	BUD31	1.31683e-12	1.39516	up
ENSG00000100836	PABPN1	0.00130715	0.714891	up
Homo_sapiens_newGene_971	Homo_sapiens_newGene_971	1.17879e-06	2.69819	up
Homo_sapiens_newGene_972	Homo_sapiens_newGene_972	1.92306e-05	1.07463	up
Homo_sapiens_newGene_973	Homo_sapiens_newGene_973	7.94393e-16	2.25925	up
Homo_sapiens_newGene_6131	Homo_sapiens_newGene_6131	0.00522485	1.27667	up
ENSG00000114030	KPNA1	6.5602e-05	0.907357	up
ENSG00000109220	CHIC2	9.59356e-12	1.95946	up
ENSG00000114698	PLSCR4	3.7069e-07	1.54054	up
ENSG00000181555	SETD2	0.00107304	0.895012	up
ENSG00000168477	TNXB	1.40609e-32	3.72872	up
ENSG00000112697	TMEM30A	9.65036e-06	0.994502	up
ENSG00000074527	NTN4	1.43755e-14	1.71532	up
ENSG00000123444	KBTBD4	0.000152097	0.887252	up
ENSG00000100483	VCPKMT	3.43363e-11	2.26714	up
ENSG00000129562	DAD1	0.00148242	0.645342	up
ENSG00000198718	TOGARAM1	0.00103417	1.30308	up
ENSG00000164038	SLC9B2	0.000931684	0.814707	up
ENSG00000171634	BPTF	0.000533939	0.896581	up
ENSG00000125740	FOSB	1.3223e-11	3.05356	up
ENSG00000096717	SIRT1	2.41581e-11	1.91033	up
Homo_sapiens_newGene_1038	Homo_sapiens_newGene_1038	0.00035144	1.12058	up
Homo_sapiens_newGene_1466	Homo_sapiens_newGene_1466	1.70481e-11	3.51402	up
ENSG00000196235	SUPT5H	4.1302e-06	0.974697	up
ENSG00000174010	KLHL15	1.17936e-06	1.55575	up
ENSG00000130287	NCAN	1.08606e-07	4.38639	up
ENSG00000135535	CD164	2.05076e-09	1.3548	up
ENSG00000120306	CYSTM1	1.6774e-14	1.74244	up
ENSG00000135506	OS9	5.76144e-05	0.832908	up
ENSG00000147488	ST18	0.00233834	3.02106	up
ENSG00000172086	KRCC1	0.0043036	0.803351	up
ENSG00000108774	RAB5C	5.16435e-05	0.815959	up
ENSG00000137814	HAUS2	0.00756529	0.615477	up
ENSG00000137817	PARP6	3.04146e-17	2.11472	up
ENSG00000100314	CABP7	6.86941e-12	3.65109	up
ENSG00000100319	ZMAT5	1.88808e-10	1.46294	up
ENSG00000156875	MFSD14A	1.17652e-10	1.45195	up
ENSG00000203785	SPRR2E	1.1084e-07	9.13174	up
ENSG00000156299	TIAM1	1.21339e-06	8.73336	up
Homo_sapiens_newGene_727	Homo_sapiens_newGene_727	0.00759846	1.22392	up
ENSG00000123505	AMD1	2.77521e-13	1.597	up
ENSG00000068745	IP6K2	8.81119e-29	2.36577	up
ENSG00000163704	PRRT3	0.00144427	1.66185	up
ENSG00000115137	DNAJC27	0.000247706	1.66766	up
ENSG00000166289	PLEKHF1	1.02478e-17	2.08628	up
ENSG00000157450	RNF111	0.000753333	0.759936	up
ENSG00000127990	SGCE	0.000621307	0.801796	up
ENSG00000127995	CASD1	0.00012723	1.12786	up
ENSG00000170027	YWHAG	0.00180787	0.632189	up
ENSG00000175213	ZNF408	2.08415e-11	1.606	up
ENSG00000121895	TMEM156	1.12465e-05	1.26278	up
ENSG00000176749	CDK5R1	1.30783e-15	2.68384	up
ENSG00000092621	PHGDH	2.28151e-05	0.853143	up
ENSG00000136383	ALPK3	1.41097e-13	3.44623	up
ENSG00000141574	SECTM1	1.93066e-06	1.28133	up
ENSG00000070882	OSBPL3	0.00447147	0.688653	up
ENSG00000163993	S100P	1.43076e-13	1.49816	up
ENSG00000083817	ZNF416	2.56165e-05	1.50184	up
ENSG00000175155	YPEL2	2.5138e-07	1.52543	up
Homo_sapiens_newGene_296	Homo_sapiens_newGene_296	4.55392e-16	1.88886	up
ENSG00000172273	HINFP	0.000557574	1.00519	up
ENSG00000172270	BSG	0.000763847	0.716025	up
ENSG00000115446	UNC50	0.00159545	0.82348	up
ENSG00000197324	LRP10	1.7232e-05	0.921286	up
ENSG00000104880	ARHGEF18	0.000449386	0.751884	up
ENSG00000124155	PIGT	0.000588639	0.724412	up
ENSG00000104888	SLC17A7	0.00212957	2.73032	up
ENSG00000197329	PELI1	1.27484e-09	1.94091	up
ENSG00000152137	HSPB8	2.0147e-94	3.87371	up
ENSG00000102908	NFAT5	5.42576e-10	1.75056	up
ENSG00000251369	ZNF550	0.000966115	1.22777	up
ENSG00000204628	RACK1	0.00018823	0.815536	up
ENSG00000183475	ASB7	1.41384e-09	1.54649	up
ENSG00000163513	TGFBR2	2.61438e-07	1.11325	up
ENSG00000205571	SMN2	9.02178e-05	0.849402	up
ENSG00000106070	GRB10	2.1699e-07	1.00802	up
ENSG00000050628	PTGER3	2.85397e-06	8.48884	up
ENSG00000164897	TMUB1	0.000265604	0.881296	up
ENSG00000196152	ZNF79	0.00595669	1.08056	up
ENSG00000128342	LIF	8.61132e-10	1.69124	up
ENSG00000134884	ARGLU1	0.00010336	0.960453	up
ENSG00000146166	LGSN	1.03161e-08	4.6029	up
ENSG00000135823	STX6	1.81866e-12	1.41686	up
ENSG00000135821	GLUL	7.77845e-25	2.27738	up
ENSG00000174705	SH3PXD2B	0.00365739	0.719463	up
Homo_sapiens_newGene_310	Homo_sapiens_newGene_310	0.0011442	1.09058	up
Homo_sapiens_newGene_315	Homo_sapiens_newGene_315	3.55861e-06	3.1034	up
ENSG00000134697	GNL2	0.00568608	0.669261	up
ENSG00000143891	GALM	6.55235e-05	1.5004	up
ENSG00000132661	NXT1	0.00438994	0.82968	up
ENSG00000119596	YLPM1	7.60666e-10	1.29037	up
ENSG00000148841	ITPRIP	5.09591e-35	2.45996	up
ENSG00000148840	PPRC1	0.000145362	0.865403	up
ENSG00000148842	CNNM2	0.000640924	0.767431	up
ENSG00000188707	ZBED6CL	3.91882e-09	2.37679	up
ENSG00000169905	TOR1AIP2	1.45225e-07	1.16689	up
ENSG00000152894	PTPRK	4.75809e-05	0.968559	up
ENSG00000154803	FLCN	1.41721e-11	1.58463	up
ENSG00000164305	CASP3	0.00628885	0.915911	up
ENSG00000104388	RAB2A	0.00110382	0.649166	up
Homo_sapiens_newGene_4807	Homo_sapiens_newGene_4807	0.000183425	0.977839	up
Homo_sapiens_newGene_4800	Homo_sapiens_newGene_4800	3.42612e-05	4.87873	up
ENSG00000008988	RPS20	0.00358505	0.610908	up
Homo_sapiens_newGene_2772	Homo_sapiens_newGene_2772	6.72775e-09	9.65394	up
ENSG00000156983	BRPF1	0.000458237	0.8223	up
Homo_sapiens_newGene_4397	Homo_sapiens_newGene_4397	6.99344e-09	1.29673	up
ENSG00000254087	LYN	6.87878e-05	0.854674	up
Homo_sapiens_newGene_3550	Homo_sapiens_newGene_3550	0.00457961	2.69719	up
ENSG00000130203	APOE	5.55045e-07	2.25567	up
ENSG00000157837	SPPL3	0.0004551	0.794217	up
ENSG00000042429	MED17	0.00130833	0.704163	up
ENSG00000171867	PRNP	1.12495e-19	1.87701	up
ENSG00000134453	RBM17	0.000503007	0.731359	up
ENSG00000160058	BSDC1	0.000251346	0.81345	up
ENSG00000175582	RAB6A	0.00223903	0.671485	up
ENSG00000003137	CYP26B1	2.09864e-18	2.04013	up
ENSG00000177675	CD163L1	0.0004656	2.42379	up
ENSG00000172006	ZNF554	0.00109753	1.28105	up
ENSG00000198805	PNP	5.57213e-05	0.819555	up
ENSG00000069869	NEDD4	1.42164e-09	1.81993	up
ENSG00000136143	SUCLA2	2.78349e-06	1.12069	up
ENSG00000116731	PRDM2	0.00266056	1.08178	up
ENSG00000088448	ANKRD10	6.17516e-15	1.78853	up
ENSG00000151748	SAV1	5.1283e-08	1.27366	up
ENSG00000151743	AMN1	0.000123495	1.18627	up
ENSG00000110497	AMBRA1	0.00334601	0.663327	up
ENSG00000105887	MTPN	1.04923e-05	0.955185	up
ENSG00000092964	DPYSL2	8.34655e-05	0.837808	up
ENSG00000092969	TGFB2	1.06915e-07	1.80511	up
ENSG00000134153	EMC7	0.000600922	0.691769	up
ENSG00000162783	IER5	6.81226e-57	3.10493	up
ENSG00000131503	ANKHD1	6.48988e-09	1.18153	up
ENSG00000152464	RPP38	0.00210672	0.800097	up
ENSG00000152465	NMT2	0.000119414	1.52614	up
ENSG00000182197	EXT1	4.65403e-19	1.78066	up
ENSG00000186866	POFUT2	4.13029e-05	0.952948	up
ENSG00000214967	NPIPA7	0.000290208	1.66277	up
ENSG00000101255	TRIB3	2.20141e-20	1.98695	up
ENSG00000112406	HECA	4.24248e-05	1.12579	up
Homo_sapiens_newGene_3167	Homo_sapiens_newGene_3167	2.83462e-26	3.35683	up
ENSG00000006652	IFRD1	4.97282e-27	2.20375	up
ENSG00000164171	ITGA2	6.63481e-13	1.51418	up
ENSG00000164175	SLC45A2	2.73698e-08	9.58454	up
ENSG00000198612	COPS8	0.00414263	0.7073	up
ENSG00000184863	RBM33	8.00983e-11	1.30448	up
ENSG00000204580	DDR1	0.00385286	0.69634	up
ENSG00000177479	ARIH2	0.000159061	0.827511	up
ENSG00000124535	WRNIP1	3.39777e-06	0.916123	up
Homo_sapiens_newGene_5238	Homo_sapiens_newGene_5238	1.25805e-17	5.74188	up
ENSG00000179046	TRIML2	7.83554e-18	2.59118	up
ENSG00000204209	DAXX	8.22701e-05	0.872266	up
ENSG00000158023	WDR66	0.00288993	2.77423	up
ENSG00000033800	PIAS1	0.00854665	0.754358	up
ENSG00000111291	GPRC5D	2.38241e-07	3.90553	up
ENSG00000083896	YTHDC1	0.0050599	0.737876	up
ENSG00000128276	RFPL3	4.31358e-08	5.85206	up
ENSG00000128272	ATF4	4.67467e-17	1.62715	up
ENSG00000147676	MAL2	3.46892e-10	1.43945	up
ENSG00000147679	UTP23	0.00111023	0.990857	up
ENSG00000115998	C2orf42	3.62931e-05	1.26813	up
ENSG00000115993	TRAK2	1.54603e-05	0.917068	up
ENSG00000213638	ADAT3	1.08477e-16	2.15119	up
ENSG00000144659	SLC25A38	1.33807e-08	1.26107	up
ENSG00000144655	CSRNP1	1.43711e-54	3.83376	up
ENSG00000213185	FAM24B	3.51079e-31	4.21018	up
ENSG00000160908	ZNF394	5.57901e-08	1.2924	up
ENSG00000023734	STRAP	3.83365e-05	0.836261	up
ENSG00000117450	PRDX1	6.91974e-06	0.829364	up
ENSG00000107201	DDX58	2.38871e-05	1.44471	up
ENSG00000143384	MCL1	7.91219e-17	1.83907	up
ENSG00000111885	MAN1A1	0.00218142	0.837501	up
ENSG00000123395	ATG101	3.43741e-09	1.2958	up
Homo_sapiens_newGene_1054	Homo_sapiens_newGene_1054	0.000675835	1.29537	up
ENSG00000189143	CLDN4	1.35474e-33	4.06423	up
ENSG00000168672	FAM84B	0.000358893	0.872984	up
Homo_sapiens_newGene_3748	Homo_sapiens_newGene_3748	3.50025e-05	1.65133	up
ENSG00000025772	TOMM34	0.000529223	0.704492	up
ENSG00000011007	ELOA	0.000477632	0.852785	up
ENSG00000184677	ZBTB40	0.000105905	0.870937	up
Homo_sapiens_newGene_4572	Homo_sapiens_newGene_4572	0.000210224	1.96085	up
ENSG00000115762	PLEKHB2	6.49648e-19	1.7962	up
ENSG00000258102	MAP1LC3B2	2.13324e-11	2.43852	up
ENSG00000185787	MORF4L1	6.26163e-05	0.796723	up
ENSG00000120265	PCMT1	3.91787e-05	0.810637	up
ENSG00000185252	ZNF74	6.34071e-06	1.02841	up
ENSG00000257103	LSM14A	5.12463e-06	0.978971	up
ENSG00000171124	FUT3	0.000265288	4.81188	up
ENSG00000204463	BAG6	0.000183759	0.765868	up
ENSG00000204469	PRRC2A	0.000269003	0.744037	up
ENSG00000084073	ZMPSTE24	0.00151784	0.731954	up
ENSG00000165806	CASP7	0.00950485	0.593841	up
ENSG00000033100	CHPF2	1.70001e-18	2.04868	up
ENSG00000117614	SYF2	2.07194e-07	1.18578	up
ENSG00000117616	RSRP1	1.99208e-62	3.8811	up
ENSG00000110047	EHD1	5.36493e-06	1.00009	up
ENSG00000129315	CCNT1	0.00472517	0.786475	up
ENSG00000188786	MTF1	3.18678e-06	1.23286	up
ENSG00000152818	UTRN	0.000565815	0.862012	up
ENSG00000186432	KPNA4	1.12037e-08	1.33051	up
ENSG00000215421	ZNF407	0.00132727	1.11411	up
ENSG00000115568	ZNF142	1.38583e-05	1.07423	up
ENSG00000172426	RSPH9	0.00206064	1.84186	up
ENSG00000112031	MTRF1L	6.56201e-11	1.56088	up
ENSG00000197063	MAFG	1.43198e-25	2.11798	up
ENSG00000116209	TMEM59	2.82415e-08	1.06606	up
ENSG00000139644	TMBIM6	5.08274e-17	1.55881	up
ENSG00000103978	TMEM87A	2.725e-11	1.46854	up
ENSG00000113070	HBEGF	2.21011e-53	4.24482	up
ENSG00000072803	FBXW11	1.69483e-09	1.23723	up
ENSG00000251201	TMED7-TICAM2	5.50527e-33	2.90999	up
ENSG00000169714	CNBP	3.58025e-08	1.05141	up
ENSG00000162909	CAPN2	1.26792e-12	1.30076	up
ENSG00000114315	HES1	4.33742e-14	1.9041	up
ENSG00000149231	CCDC82	0.000487338	1.12386	up
ENSG00000167978	SRRM2	4.62089e-10	1.19249	up
ENSG00000167972	ABCA3	2.34986e-11	2.2177	up
ENSG00000080802	CNOT4	7.09445e-06	1.09117	up
ENSG00000166592	RRAD	1.63741e-08	3.5108	up
ENSG00000068028	RASSF1	0.000775218	0.802236	up
ENSG00000178307	TMEM11	1.04076e-10	1.32175	up
ENSG00000161011	SQSTM1	1.00731e-12	1.34678	up
ENSG00000161010	MRNIP	2.30037e-05	1.08536	up
ENSG00000175505	CLCF1	6.28346e-06	1.66426	up
ENSG00000170485	NPAS2	6.93828e-05	1.09224	up
ENSG00000161904	LEMD2	8.43524e-06	1.02287	up
ENSG00000031003	FAM13B	2.77271e-19	2.14013	up
ENSG00000004799	PDK4	2.19049e-11	1.81582	up
ENSG00000116044	NFE2L2	1.8874e-06	1.17593	up
ENSG00000176407	KCMF1	2.1144e-15	1.60425	up
ENSG00000121749	TBC1D15	6.47733e-07	1.20179	up
ENSG00000107984	DKK1	6.56571e-08	1.85526	up
Homo_sapiens_newGene_455	Homo_sapiens_newGene_455	2.64885e-07	6.90461	up
ENSG00000086289	EPDR1	0.00255107	0.653655	up
ENSG00000189376	C8orf76	0.000420714	0.861505	up
ENSG00000049449	RCN1	0.000959421	0.634812	up
ENSG00000023041	ZDHHC6	5.97991e-05	0.874476	up
ENSG00000119655	NPC2	7.41283e-05	0.821178	up
ENSG00000148926	ADM	5.41391e-66	3.34619	up
ENSG00000148925	BTBD10	1.18925e-06	1.18698	up
ENSG00000147162	OGT	2.45519e-25	2.0212	up
ENSG00000147168	IL2RG	0.00191241	2.20904	up
ENSG00000164463	CREBRF	7.70588e-08	1.89786	up
ENSG00000164465	DCBLD1	0.00251165	0.708072	up
ENSG00000100564	PIGH	1.41896e-09	1.42195	up
ENSG00000205903	ZNF316	8.10017e-34	2.46684	up
ENSG00000169032	MAP2K1	6.1942e-08	1.08322	up
ENSG00000152620	NADK2	8.72458e-08	1.24781	up
Homo_sapiens_newGene_4108	Homo_sapiens_newGene_4108	0.00428056	1.32196	up
ENSG00000173801	JUP	0.000861989	0.794049	up
ENSG00000011422	PLAUR	1.16728e-06	1.23597	up
ENSG00000128585	MKLN1	4.89934e-09	1.30172	up
ENSG00000075420	FNDC3B	2.89349e-08	1.27824	up
ENSG00000075426	FOSL2	8.75712e-16	1.6309	up
ENSG00000135047	CTSL	0.000118839	0.772866	up
ENSG00000135048	CEMIP2	2.87039e-11	1.8705	up
ENSG00000131748	STARD3	0.00113118	0.769517	up
ENSG00000115919	KYNU	0.000118839	0.924192	up
ENSG00000136021	SCYL2	0.00128853	1.00359	up
ENSG00000141012	GALNS	0.00715505	0.66011	up
ENSG00000113407	TARS	1.28648e-05	0.990719	up
ENSG00000169239	CA5B	2.7664e-05	1.37003	up
ENSG00000150867	PIP4K2A	0.00212081	0.724879	up
ENSG00000134058	CDK7	0.00732403	0.602443	up
ENSG00000088876	ZNF343	3.98685e-08	1.61028	up
ENSG00000163660	CCNL1	2.54205e-32	2.66063	up
ENSG00000168159	RNF187	2.25243e-06	0.955144	up
ENSG00000151348	EXT2	7.09392e-05	0.856577	up
ENSG00000237441	RGL2	0.000113531	0.91483	up
ENSG00000187837	HIST1H1C	0.00315347	0.832333	up
ENSG00000058673	ZC3H11A	1.93451e-26	2.35337	up
Homo_sapiens_newGene_4730	Homo_sapiens_newGene_4730	1.15165e-14	2.63498	up
ENSG00000154589	LY96	5.26352e-06	8.3857	up
ENSG00000154582	ELOC	6.30413e-05	0.943102	up
ENSG00000125991	ERGIC3	0.00310338	0.646541	up
ENSG00000170390	DCLK2	7.98334e-12	1.6816	up
ENSG00000087053	MTMR2	1.26792e-12	1.6632	up
ENSG00000147533	GOLGA7	0.000112442	0.903402	up
ENSG00000188070	C11orf95	9.76721e-05	0.938951	up
ENSG00000172137	CALB2	3.12266e-05	4.26411	up
ENSG00000063127	SLC6A16	0.00558173	1.26299	up
ENSG00000119953	SMNDC1	0.000341699	0.811024	up
ENSG00000116285	ERRFI1	1.2267e-47	3.6749	up
ENSG00000213066	FGFR1OP	1.7069e-05	1.13612	up
ENSG00000100266	PACSIN2	4.65736e-10	1.27085	up
ENSG00000106299	WASL	2.52657e-09	1.28672	up
ENSG00000142751	GPN2	4.05856e-06	1.19073	up
ENSG00000113615	SEC24A	2.52678e-09	1.36803	up
ENSG00000162819	BROX	0.000179898	0.930084	up
ENSG00000157741	UBN2	5.25453e-05	1.19687	up
ENSG00000152518	ZFP36L2	0.000115749	0.84557	up
ENSG00000164919	COX6C	0.00496589	0.647318	up
Homo_sapiens_newGene_4637	Homo_sapiens_newGene_4637	1.40981e-36	2.58744	up
ENSG00000158773	USF1	0.00533831	0.681698	up
ENSG00000104331	IMPAD1	2.22301e-08	1.22309	up
ENSG00000165355	FBXO33	1.20749e-09	1.52285	up
Homo_sapiens_newGene_3366	Homo_sapiens_newGene_3366	0.00599027	2.10953	up
ENSG00000130827	PLXNA3	0.000572092	1.7576	up
ENSG00000100109	TFIP11	7.22102e-12	1.39744	up
ENSG00000100105	PATZ1	7.52323e-05	0.888191	up
ENSG00000171606	ZNF274	1.29511e-07	1.28809	up
ENSG00000157259	GATAD1	1.40797e-05	1.00012	up
ENSG00000176058	TPRN	8.74984e-08	1.24366	up
ENSG00000160588	MPZL3	9.09684e-09	2.05907	up
ENSG00000167671	UBXN6	0.000230457	0.776744	up
ENSG00000031081	ARHGAP31	5.4006e-10	4.01054	up
Homo_sapiens_newGene_5343	Homo_sapiens_newGene_5343	0.000258557	1.40538	up
ENSG00000004487	KDM1A	5.3507e-08	1.10553	up
ENSG00000130818	ZNF426	4.382e-05	1.46175	up
ENSG00000173575	CHD2	6.36828e-05	1.02438	up
ENSG00000121039	RDH10	0.00475439	0.710839	up
ENSG00000110721	CHKA	1.18718e-18	1.77673	up
ENSG00000131051	RBM39	1.57566e-08	1.1095	up
ENSG00000284024	HSPA14	3.77424e-07	1.1499	up
ENSG00000111181	SLC6A12	1.76315e-08	6.29149	up
ENSG00000102753	KPNA3	0.0095534	0.626615	up
ENSG00000136881	BAAT	0.000314752	3.49369	up
ENSG00000136888	ATP6V1G1	8.46054e-09	1.17962	up
ENSG00000105193	RPS16	0.00112801	0.723846	up
ENSG00000112378	PERP	2.83434e-10	1.20894	up
ENSG00000138660	AP1AR	1.4237e-07	1.1999	up
ENSG00000149968	MMP3	1.62404e-10	10.4302	up
ENSG00000138594	TMOD3	2.41905e-25	2.26099	up
ENSG00000107938	EDRF1	0.000153453	0.980945	up
ENSG00000030582	GRN	3.36978e-05	0.867956	up
ENSG00000085274	MYNN	0.000197673	1.06843	up
ENSG00000140941	MAP1LC3B	2.57618e-23	2.15325	up
ENSG00000160870	CYP3A7	0.000554174	3.32008	up
ENSG00000110442	COMMD9	0.00501188	0.622844	up
ENSG00000169612	RAMAC	1.13719e-13	1.72679	up
Homo_sapiens_newGene_6313	Homo_sapiens_newGene_6313	0.000264569	3.02287	up
Homo_sapiens_newGene_6310	Homo_sapiens_newGene_6310	5.51717e-07	3.83611	up
ENSG00000142544	CTU1	9.79479e-09	1.3312	up
Homo_sapiens_newGene_5754	Homo_sapiens_newGene_5754	6.61067e-05	0.89972	up
ENSG00000152492	CCDC50	1.40504e-15	1.55979	up
ENSG00000159322	ADPGK	0.00511816	0.637534	up
ENSG00000182149	IST1	5.59822e-11	1.33775	up
ENSG00000125037	EMC3	0.000204632	0.77342	up
ENSG00000183793	NPIPA5	1.88761e-05	1.69883	up
ENSG00000240505	TNFRSF13B	1.12142e-06	8.70444	up
ENSG00000144524	COPS7B	0.0013754	0.778143	up
ENSG00000177119	ANO6	3.60488e-08	1.27191	up
ENSG00000129472	RAB2B	1.36628e-08	1.3754	up
ENSG00000141543	EIF4A3	1.22913e-05	0.925115	up
ENSG00000005893	LAMP2	1.00368e-05	0.899801	up
ENSG00000147872	PLIN2	2.90634e-08	1.15367	up
ENSG00000141098	GFOD2	9.69964e-10	1.47753	up
ENSG00000122257	RBBP6	3.7847e-07	1.41303	up
ENSG00000145730	PAM	9.79479e-09	1.08449	up
ENSG00000107864	CPEB3	0.000192852	1.21977	up
ENSG00000146833	TRIM4	0.0010212	0.896947	up
ENSG00000181026	AEN	3.08615e-08	1.146	up
ENSG00000181027	FKRP	0.0029779	0.784276	up
ENSG00000156273	BACH1	6.20253e-05	1.21709	up
ENSG00000102098	SCML2	0.000947157	0.782982	up
ENSG00000269855	RNF225	6.5279e-05	4.5812	up
ENSG00000102543	CDADC1	0.00186869	0.944897	up
ENSG00000102547	CAB39L	0.00653011	0.961232	up
ENSG00000180773	SLC36A4	0.000293789	0.891453	up
ENSG00000062582	MRPS24	0.000293806	0.843784	up
ENSG00000090020	SLC9A1	0.000582323	0.976041	up
ENSG00000115419	GLS	1.15479e-18	1.97553	up
ENSG00000025156	HSF2	4.73606e-13	1.86403	up
ENSG00000070423	RNF126	3.11013e-07	1.10861	up
ENSG00000170604	IRF2BP1	2.22291e-27	2.07605	up
ENSG00000164548	TRA2A	5.26204e-10	1.42279	up
ENSG00000116991	SIPA1L2	3.90029e-06	1.02287	up
ENSG00000100796	PPP4R3A	4.19176e-07	1.16874	up
ENSG00000113811	SELENOK	1.25297e-07	1.16191	up
ENSG00000116337	AMPD2	3.99528e-05	0.908333	up
ENSG00000104852	SNRNP70	2.91349e-05	0.889493	up
ENSG00000104856	RELB	0.000270093	1.0904	up
ENSG00000140598	EFL1	7.69331e-07	1.13817	up
ENSG00000152102	FAM168B	2.66474e-05	0.830636	up
Homo_sapiens_newGene_1331	Homo_sapiens_newGene_1331	0.000393962	4.393	up
ENSG00000183426	NPIPA1	3.59527e-07	1.79227	up
ENSG00000183423	LRIT3	1.21525e-06	5.47854	up
ENSG00000011304	PTBP1	0.000425223	0.714326	up
ENSG00000130449	ZSWIM6	8.08648e-10	1.50271	up
ENSG00000004961	HCCS	1.6464e-06	0.966707	up
ENSG00000160741	CRTC2	2.18557e-13	1.67508	up
ENSG00000171223	JUNB	0.00163265	0.675093	up
ENSG00000148339	SLC25A25	5.93089e-09	1.35832	up
ENSG00000148331	ASB6	1.27776e-14	1.72826	up
ENSG00000135870	RC3H1	1.28268e-13	1.73321	up
ENSG00000138166	DUSP5	2.90212e-19	2.36785	up
ENSG00000081721	DUSP12	0.00284772	0.695598	up
ENSG00000173482	PTPRM	7.87147e-08	1.2443	up
ENSG00000073712	FERMT2	0.0029397	0.706103	up
ENSG00000156453	PCDH1	0.000545063	0.971459	up
ENSG00000106404	CLDN15	0.000285854	1.03171	up
ENSG00000134644	PUM1	3.33322e-12	1.53224	up
ENSG00000135111	TBX3	2.79509e-08	1.29104	up
ENSG00000101367	MAPRE1	0.000333689	0.739002	up
ENSG00000150316	CWC15	7.70588e-08	1.1666	up
ENSG00000116815	CD58	0.00645603	0.691583	up
ENSG00000074590	NUAK1	3.37177e-12	1.85409	up
ENSG00000217128	FNIP1	2.4016e-05	1.24998	up
ENSG00000164086	DUSP7	1.03107e-12	1.58202	up
ENSG00000164081	TEX264	2.35354e-05	0.931045	up
ENSG00000164089	ETNPPL	0.00383772	1.30515	up
ENSG00000106554	CHCHD3	6.36828e-05	0.858189	up
ENSG00000163882	POLR2H	5.2933e-05	0.908402	up
Homo_sapiens_newGene_2724	Homo_sapiens_newGene_2724	4.52456e-07	1.42493	up
ENSG00000166908	PIP4K2C	2.46516e-05	0.903354	up
ENSG00000166900	STX3	2.73576e-34	2.58168	up
ENSG00000128917	DLL4	0.00204406	1.6188	up
ENSG00000157150	TIMP4	0.00104168	1.35601	up
ENSG00000008083	JARID2	1.33302e-08	1.33786	up
ENSG00000122042	UBL3	3.44454e-07	1.33757	up
ENSG00000059122	FLYWCH1	6.39951e-06	1.01642	up
ENSG00000123094	RASSF8	9.04948e-11	1.67133	up
Homo_sapiens_newGene_5842	Homo_sapiens_newGene_5842	0.00612896	0.736379	up
ENSG00000087152	ATXN7L3	0.000111855	0.868852	up
ENSG00000128165	ADM2	4.12389e-06	1.13918	up
ENSG00000136802	LRRC8A	6.9681e-07	1.08776	up
ENSG00000175606	TMEM70	8.60308e-07	1.07531	up
ENSG00000175602	CCDC85B	3.33629e-05	0.988074	up
ENSG00000108091	CCDC6	0.00191826	0.668793	up
ENSG00000177600	RPLP2	0.0033427	0.647436	up
ENSG00000177606	JUN	3.01021e-41	2.81866	up
ENSG00000172071	EIF2AK3	3.48461e-10	1.50156	up
ENSG00000147789	ZNF7	0.00195872	0.830761	up
ENSG00000136114	THSD1	2.25243e-06	2.24425	up
ENSG00000172380	GNG12	3.8344e-05	1.01732	up
ENSG00000116741	RGS2	0.000387341	1.05557	up
ENSG00000116747	TROVE2	0.000167832	0.988569	up
ENSG00000079999	KEAP1	4.21973e-05	0.935061	up
ENSG00000107372	ZFAND5	1.15444e-13	1.71514	up
ENSG00000140497	SCAMP2	0.000333804	0.76051	up
ENSG00000106025	TSPAN12	1.21937e-05	1.04341	up
ENSG00000113712	CSNK1A1	0.00213922	0.625204	up
ENSG00000168564	CDKN2AIP	3.22379e-18	1.99985	up
ENSG00000166257	SCN3B	6.30902e-08	3.38051	up
ENSG00000186832	KRT16	1.71647e-05	3.60716	up
ENSG00000005339	CREBBP	9.37722e-33	2.36403	up
ENSG00000101132	PFDN4	0.00238081	0.918624	up
ENSG00000196313	POM121	0.000220379	0.758103	up
ENSG00000198646	NCOA6	1.27371e-07	1.14992	up
ENSG00000171729	TMEM51	0.000886315	1.12616	up
ENSG00000100664	EIF5	1.72146e-05	0.952652	up
ENSG00000107036	RIC1	2.35354e-05	1.0358	up
ENSG00000132879	FBXO44	2.39396e-22	2.53251	up
ENSG00000162944	RFTN2	0.00224286	2.81712	up
ENSG00000005812	FBXL3	7.4856e-09	1.45654	up
ENSG00000138119	MYOF	0.00267718	0.643801	up
ENSG00000158373	HIST1H2BD	1.5041e-08	1.68125	up
ENSG00000204231	RXRB	0.00613518	0.625265	up
ENSG00000175104	TRAF6	3.67293e-08	1.72989	up
ENSG00000078804	TP53INP2	0.00675362	0.79399	up
ENSG00000164715	LMTK2	1.97094e-05	0.952621	up
ENSG00000132466	ANKRD17	0.003622	0.633545	up
ENSG00000132792	CTNNBL1	0.00103187	0.75357	up
ENSG00000024862	CCDC28A	7.87228e-14	1.98565	up
ENSG00000137947	GTF2B	1.55038e-11	1.52361	up
ENSG00000112149	CD83	5.38708e-06	1.193	up
ENSG00000140044	JDP2	0.00048745	0.847236	up
ENSG00000117461	PIK3R3	0.00216859	0.750573	up
ENSG00000106723	SPIN1	0.00107013	0.72673	up
ENSG00000124107	SLPI	1.17358e-07	1.3729	up
Homo_sapiens_newGene_2575	Homo_sapiens_newGene_2575	0.000838471	4.09213	up
ENSG00000169554	ZEB2	0.00241229	1.01598	up
ENSG00000151151	IPMK	2.585e-23	2.33834	up
ENSG00000102359	SRPX2	0.00325971	1.53124	up
Homo_sapiens_newGene_1002	Homo_sapiens_newGene_1002	1.07727e-33	2.31521	up
ENSG00000115289	PCGF1	2.1156e-07	1.30532	up
Homo_sapiens_newGene_5652	Homo_sapiens_newGene_5652	0.00121069	2.55039	up
ENSG00000109323	MANBA	4.04494e-06	1.04094	up
ENSG00000115758	ODC1	0.00281171	0.618073	up
ENSG00000175348	TMEM9B	0.00026106	0.821905	up
ENSG00000155097	ATP6V1C1	1.28203e-05	1.12962	up
ENSG00000155090	KLF10	3.3208e-20	1.96047	up
ENSG00000183696	UPP1	9.37552e-17	1.79772	up
ENSG00000197653	DNAH10	1.08883e-12	4.24547	up
ENSG00000160218	TRAPPC10	0.00210672	0.699919	up
ENSG00000176697	BDNF	3.59224e-52	3.25381	up
ENSG00000176692	FOXC2	2.40512e-06	1.38297	up
ENSG00000146112	PPP1R18	2.18638e-11	1.51295	up
ENSG00000198382	UVRAG	0.00202642	0.729862	up
ENSG00000274267	HIST1H3B	0.00011664	2.4911	up
ENSG00000136527	TRA2B	0.000162473	0.762074	up
ENSG00000198815	FOXJ3	1.57826e-15	1.63638	up
ENSG00000170322	NFRKB	2.99023e-05	0.997962	up
ENSG00000144233	AMMECR1L	1.24492e-09	1.33691	up
ENSG00000272886	DCP1A	3.10294e-06	1.16648	up
ENSG00000102195	GPR50	2.01956e-06	8.61721	up
ENSG00000049759	NEDD4L	1.06821e-22	2.28574	up
ENSG00000142178	SIK1	1.19155e-05	0.8485	up
ENSG00000114648	KLHL18	6.09466e-08	1.21341	up
ENSG00000113916	BCL6	1.42355e-62	3.77457	up
ENSG00000116273	PHF13	2.65335e-30	2.51956	up
ENSG00000174840	PDE12	0.000208976	0.91507	up
ENSG00000225899	FRG2B	3.40899e-17	13.0013	up
Homo_sapiens_newGene_3520	Homo_sapiens_newGene_3520	1.17935e-07	9.11172	up
ENSG00000052841	TTC17	0.00041991	0.753809	up
Homo_sapiens_newGene_3524	Homo_sapiens_newGene_3524	0.00698423	1.48098	up
ENSG00000159216	RUNX1	5.65582e-28	2.35141	up
ENSG00000159217	IGF2BP1	0.00100687	0.803722	up
ENSG00000164631	ZNF12	2.84027e-12	2.19658	up
ENSG00000147471	PLPBP	0.00524838	0.703218	up
ENSG00000168288	MMADHC	6.9712e-05	0.83062	up
ENSG00000167550	RHEBL1	0.00830529	1.14955	up
ENSG00000146707	POMZP3	6.86905e-07	1.36776	up
ENSG00000049130	KITLG	2.24278e-06	1.1419	up
ENSG00000174652	ZNF266	5.6282e-10	1.55719	up
ENSG00000113240	CLK4	3.46447e-12	2.20439	up
ENSG00000113248	PCDHB15	0.00306462	3.10177	up
ENSG00000175105	ZNF654	0.000222286	1.10891	up
ENSG00000117036	ETV3	4.6655e-14	1.80949	up
ENSG00000073614	KDM5A	0.000817916	0.741002	up
ENSG00000134291	TMEM106C	0.00291812	0.615545	up
ENSG00000134294	SLC38A2	1.20736e-08	1.26749	up
ENSG00000189308	LIN54	0.00336152	0.917159	up
ENSG00000111790	FGFR1OP2	7.52408e-09	1.50066	up
ENSG00000102786	INTS6	0.00536565	0.621753	up
ENSG00000167995	BEST1	0.00233787	2.22171	up
ENSG00000143256	PFDN2	0.000446647	0.828069	up
ENSG00000105835	NAMPT	3.41867e-12	1.66791	up
ENSG00000119669	IRF2BPL	3.18789e-25	2.12481	up
ENSG00000162734	PEA15	1.07923e-08	1.27861	up
Homo_sapiens_newGene_6051	Homo_sapiens_newGene_6051	5.63731e-05	3.32712	up
ENSG00000132002	DNAJB1	1.29073e-12	1.42365	up
ENSG00000109771	LRP2BP	0.00580663	2.13989	up
ENSG00000162086	ZNF75A	8.04155e-12	4.60801	up
ENSG00000006606	CCL26	3.4549e-09	2.81443	up
ENSG00000100554	ATP6V1D	9.29806e-09	1.58116	up
ENSG00000125347	IRF1	0.00262113	0.854106	up
ENSG00000010404	IDS	5.64545e-06	1.03332	up
ENSG00000197442	MAP3K5	0.000790754	0.87903	up
ENSG00000104695	PPP2CB	2.21508e-10	1.43349	up
ENSG00000155975	VPS37A	0.00186841	0.759593	up
ENSG00000151276	MAGI1	0.00640723	0.639095	up
ENSG00000106346	USP42	0.000105997	1.02005	up
ENSG00000167394	ZNF668	4.79857e-07	1.28615	up
ENSG00000205937	RNPS1	0.000108773	0.784812	up
ENSG00000103353	UBFD1	0.00186398	0.60536	up
ENSG00000276600	RAB7B	1.12813e-08	3.73045	up
ENSG00000282034	AC106886.5	0.00735672	0.639761	up
ENSG00000091106	NLRC4	0.0010795	2.86136	up
ENSG00000120063	GNA13	3.72174e-07	1.36746	up
ENSG00000122873	CISD1	0.005388	0.616015	up
ENSG00000170775	GPR37	5.40145e-05	0.965368	up
ENSG00000170776	AKAP13	2.18563e-08	1.17958	up
ENSG00000145246	ATP10D	0.000232201	0.824548	up
ENSG00000145247	OCIAD2	0.00344967	0.77946	up
ENSG00000262655	SPON1	0.00175053	3.25491	up
ENSG00000146576	C7orf26	4.51945e-24	2.2342	up
ENSG00000115946	PNO1	2.615e-07	1.12818	up
ENSG00000084731	KIF3C	0.00100447	0.992391	up
ENSG00000020256	ZFP64	0.00389841	0.740594	up
ENSG00000077147	TM9SF3	0.00148813	0.755909	up
ENSG00000144597	EAF1	1.33265e-17	1.93385	up
ENSG00000101955	SRPX	3.78323e-07	3.84243	up
ENSG00000148795	CYP17A1	0.00861311	1.9453	up
ENSG00000099968	BCL2L13	5.40263e-10	1.28377	up
ENSG00000197930	ERO1A	4.89164e-05	0.805424	up
ENSG00000197933	ZNF823	7.0189e-09	2.09212	up
ENSG00000106105	GARS	6.1338e-06	0.890615	up
ENSG00000102554	KLF5	1.58061e-26	2.33835	up
ENSG00000163659	TIPARP	1.43098e-27	2.61061	up
ENSG00000186395	KRT10	1.46878e-06	1.02844	up
ENSG00000165118	C9orf64	8.75429e-06	0.970422	up
ENSG00000165119	HNRNPK	1.41283e-05	0.801207	up
ENSG00000147010	SH3KBP1	4.89899e-40	2.4827	up
ENSG00000186020	ZNF529	4.17962e-05	1.49434	up
ENSG00000183615	FAM167B	1.00843e-06	1.84152	up
ENSG00000154945	ANKRD40	5.25602e-11	1.39442	up
ENSG00000107779	BMPR1A	0.00113149	0.788584	up
ENSG00000198074	AKR1B10	0.000204108	2.59199	up
ENSG00000097033	SH3GLB1	1.57734e-08	1.10427	up
Homo_sapiens_newGene_1564	Homo_sapiens_newGene_1564	0.00292325	1.80138	up
Homo_sapiens_newGene_5457	Homo_sapiens_newGene_5457	9.86242e-12	2.72773	up
ENSG00000198894	CIPC	2.91214e-05	1.14256	up
ENSG00000198898	CAPZA2	0.000342187	0.875546	up
ENSG00000067082	KLF6	2.15707e-06	1.3004	up
ENSG00000073464	CLCN4	3.8443e-11	10.582	up
ENSG00000130340	SNX9	0.00180425	0.648807	up
ENSG00000174136	RGMB	2.64996e-05	1.10242	up
ENSG00000174132	FAM174A	0.00163242	0.839249	up
ENSG00000154001	PPP2R5E	0.00175311	0.83453	up
ENSG00000108654	DDX5	1.29538e-13	1.58714	up
ENSG00000124102	PI3	1.05178e-10	2.81141	up
ENSG00000119231	SENP5	8.25182e-06	1.18519	up
ENSG00000138757	G3BP2	0.000329165	0.752676	up
ENSG00000173545	ZNF622	9.89042e-16	1.69979	up
ENSG00000067141	NEO1	0.00286427	1.94509	up
ENSG00000117500	TMED5	1.77103e-07	1.14359	up
ENSG00000117505	DR1	1.19996e-08	1.20139	up
ENSG00000100234	TIMP3	4.71811e-27	2.31674	up
ENSG00000197019	SERTAD1	9.28891e-18	2.35033	up
ENSG00000143479	DYRK3	3.92659e-05	1.05693	up
ENSG00000189120	SP6	0.000912949	1.99232	up
Homo_sapiens_newGene_1768	Homo_sapiens_newGene_1768	6.53505e-06	8.32244	up
ENSG00000123240	OPTN	2.83554e-16	1.72	up
ENSG00000163191	S100A11	3.29486e-05	0.786074	up
ENSG00000185896	LAMP1	1.75232e-05	0.847856	up
ENSG00000056097	ZFR	5.17812e-15	1.8775	up
ENSG00000149260	CAPN5	2.97775e-05	2.02047	up
ENSG00000187239	FNBP1	1.13822e-06	0.991103	up
ENSG00000126368	NR1D1	6.19322e-29	2.35156	up
ENSG00000153294	ADGRF4	6.60524e-05	2.6981	up
ENSG00000165322	ARHGAP12	0.00198192	0.903451	up
ENSG00000170122	FOXD4	0.000665186	4.26277	up
ENSG00000197756	RPL37A	0.000528178	0.820384	up
ENSG00000129514	FOXA1	1.6791e-06	1.15541	up
ENSG00000135930	EIF4E2	0.001591	0.658901	up
ENSG00000135932	CAB39	0.000144381	0.93854	up
Homo_sapiens_newGene_6052	Homo_sapiens_newGene_6052	0.000354724	1.10477	up
ENSG00000243927	MRPS6	2.75203e-48	3.15553	up
ENSG00000095794	CREM	3.71636e-17	1.84836	up
ENSG00000076108	BAZ2A	1.11608e-06	1.01617	up
ENSG00000066654	THUMPD1	0.00594215	0.834392	up
ENSG00000134215	VAV3	1.00772e-73	3.44994	up
ENSG00000109089	CDR2L	6.43955e-24	2.26147	up
ENSG00000109083	IFT20	0.00370984	0.773923	up
ENSG00000034677	RNF19A	2.24373e-05	1.13163	up
ENSG00000172354	GNB2	0.00366924	0.625491	up
ENSG00000186298	PPP1CC	0.00487935	0.655206	up
ENSG00000149930	TAOK2	3.08611e-07	1.16788	up
ENSG00000153904	DDAH1	1.31741e-05	0.895765	up
ENSG00000101421	CHMP4B	6.76182e-13	1.36822	up
ENSG00000104611	SH2D4A	0.00990888	0.617313	up
ENSG00000106615	RHEB	0.00109675	0.643185	up
ENSG00000151414	NEK7	0.000319467	0.987725	up
ENSG00000027075	PRKCH	5.26524e-18	3.67955	up
ENSG00000143622	RIT1	1.39407e-05	1.07196	up
ENSG00000136156	ITM2B	0.00236339	0.60382	up
Homo_sapiens_newGene_5727	Homo_sapiens_newGene_5727	7.69383e-18	1.94348	up
Homo_sapiens_newGene_5725	Homo_sapiens_newGene_5725	5.31043e-20	1.85231	up
ENSG00000166734	CASC4	0.000388351	0.801738	up
ENSG00000157927	RADIL	0.00531068	3.76975	up
ENSG00000120709	FAM53C	4.54905e-06	1.08958	up
ENSG00000120705	ETF1	3.70867e-12	1.37152	up
ENSG00000196639	HRH1	4.83013e-05	1.47488	up
ENSG00000128283	CDC42EP1	0.00296997	0.681151	up
Homo_sapiens_newGene_3182	Homo_sapiens_newGene_3182	0.00711757	0.999717	up
ENSG00000135018	UBQLN1	6.51224e-07	0.98886	up
ENSG00000083799	CYLD	3.31371e-07	1.15266	up
ENSG00000146063	TRIM41	0.00151226	0.680386	up
ENSG00000146067	FAM193B	1.89888e-09	1.46435	up
ENSG00000133112	TPT1	1.19003e-13	1.34754	up
ENSG00000172594	SMPDL3A	9.29806e-09	1.4461	up
ENSG00000188906	LRRK2	1.18182e-10	10.3819	up
ENSG00000270800	RPS10-NUDT3	4.01767e-13	2.40381	up
ENSG00000130675	MNX1	0.00460516	0.887835	up
ENSG00000139187	KLRG1	0.000100564	2.76105	up
ENSG00000145741	BTF3	0.000742666	0.650336	up
ENSG00000133805	AMPD3	0.000548129	1.59039	up
ENSG00000107854	TNKS2	0.00951283	0.650103	up
ENSG00000068697	LAPTM4A	0.00240066	0.597605	up
Homo_sapiens_newGene_584	Homo_sapiens_newGene_584	7.06219e-15	4.56714	up
Homo_sapiens_newGene_583	Homo_sapiens_newGene_583	0.000254884	1.51298	up
ENSG00000110104	CCDC86	1.28939e-07	1.23006	up
ENSG00000189266	PNRC2	0.00711048	0.710817	up
ENSG00000168137	SETD5	1.52999e-05	0.892283	up
ENSG00000168135	KCNJ4	1.57298e-07	4.76082	up
ENSG00000171928	TVP23B	2.61893e-06	1.17971	up
ENSG00000088826	SMOX	2.43389e-10	1.55093	up
ENSG00000102572	STK24	5.13124e-12	1.30658	up
ENSG00000119703	ZC2HC1C	0.00248145	1.84199	up
ENSG00000131238	PPT1	5.21344e-05	0.76212	up
ENSG00000135750	KCNK1	6.74041e-26	2.13374	up
ENSG00000131236	CAP1	2.44468e-07	0.965995	up
ENSG00000164576	SAP30L	1.81355e-08	1.21204	up
ENSG00000164574	GALNT10	0.00293739	0.63067	up
ENSG00000138443	ABI2	0.000640924	0.744563	up
ENSG00000138448	ITGAV	1.89293e-05	1.08768	up
ENSG00000172331	BPGM	8.33747e-09	1.45236	up
ENSG00000062716	VMP1	0.000983154	0.654671	up
ENSG00000125266	EFNB2	1.61118e-16	4.12226	up
ENSG00000168917	SLC35G2	8.25096e-06	1.16436	up
ENSG00000159840	ZYX	4.65232e-07	1.10516	up
ENSG00000007341	ST7L	0.00324169	0.766959	up
ENSG00000140545	MFGE8	1.61577e-06	1.40122	up
ENSG00000156642	NPTN	2.72612e-07	1.06719	up
ENSG00000143013	LMO4	1.63635e-06	1.03074	up
ENSG00000204682	CASC10	5.94282e-05	1.11773	up
ENSG00000163359	COL6A3	1.37031e-05	8.16994	up
ENSG00000162409	PRKAA2	0.00646434	0.589951	up
ENSG00000162407	PLPP3	3.34597e-44	3.37074	up
ENSG00000130479	MAP1S	0.000102513	0.893586	up
ENSG00000137693	YAP1	9.09661e-06	0.883018	up
ENSG00000137699	TRIM29	8.41732e-05	0.944231	up
Homo_sapiens_newGene_5977	Homo_sapiens_newGene_5977	6.3192e-40	3.67572	up
ENSG00000081019	RSBN1	8.62804e-11	1.60623	up
ENSG00000104671	DCTN6	0.000892612	1.02423	up
ENSG00000170540	ARL6IP1	2.45137e-07	1.31663	up
ENSG00000170545	SMAGP	0.0087686	0.795739	up
ENSG00000171490	RSL1D1	1.88743e-10	1.24272	up
ENSG00000219481	NBPF1	3.55618e-08	1.28709	up
ENSG00000099381	SETD1A	9.14448e-05	0.845819	up
ENSG00000198380	GFPT1	9.4677e-10	1.3217	up
ENSG00000173237	C11orf86	1.54434e-07	1.26106	up
ENSG00000116183	PAPPA2	0.00125882	2.76414	up
ENSG00000070985	TRPM5	2.40512e-06	8.53445	up
ENSG00000119986	AVPI1	3.59577e-09	1.38492	up
ENSG00000223638	RFPL4A	4.18723e-07	8.87909	up
ENSG00000117586	TNFSF4	1.61346e-05	1.87494	up
ENSG00000099804	CDC34	3.439e-06	0.983784	up
ENSG00000100811	YY1	6.73194e-08	1.09881	up
ENSG00000151689	INPP1	1.27836e-10	2.15391	up
ENSG00000089234	BRAP	0.000129505	1.03898	up
ENSG00000103544	VPS35L	0.00307027	1.60489	up
ENSG00000184277	TM2D3	7.67316e-07	1.15238	up
ENSG00000163110	PDLIM5	6.86699e-05	0.865539	up
ENSG00000162645	GBP2	1.96894e-50	4.10421	up
ENSG00000162642	C1orf52	6.72424e-25	2.18392	up
ENSG00000108510	MED13	0.00069654	0.943053	up
ENSG00000185651	UBE2L3	0.000926552	0.6489	up
ENSG00000185650	ZFP36L1	7.12767e-65	3.33239	up
ENSG00000153214	TMEM87B	1.98337e-05	0.949933	up
ENSG00000164949	GEM	2.0888e-06	5.28313	up
Homo_sapiens_newGene_1669	Homo_sapiens_newGene_1669	1.53008e-07	9.11439	up
ENSG00000183889	AC138969.1	1.99699e-12	1.97413	up
ENSG00000155111	CDK19	0.00252068	0.898689	up
ENSG00000198732	SMOC1	7.06801e-12	1.50294	up
ENSG00000182687	GALR2	3.51495e-06	2.5736	up
ENSG00000167081	PBX3	0.000327953	0.929803	up
Homo_sapiens_newGene_1409	Homo_sapiens_newGene_1409	0.00132172	2.56248	up
ENSG00000166974	MAPRE2	2.87742e-05	1.14061	up
ENSG00000166024	R3HCC1L	0.000768644	1.08727	up
ENSG00000067167	TRAM1	9.53362e-07	0.981508	up
ENSG00000080573	COL5A3	8.37753e-09	5.71263	up
ENSG00000129244	ATP1B2	2.03579e-07	3.75219	up
ENSG00000129245	FXR2	1.45894e-07	1.15902	up
ENSG00000136870	ZNF189	0.000715091	0.960839	up
ENSG00000188215	DCUN1D3	3.36727e-09	1.7215	up
ENSG00000215717	TMEM167B	0.00100531	0.853026	up
ENSG00000221914	PPP2R2A	1.88209e-07	1.14213	up
ENSG00000133606	MKRN1	4.494e-10	1.21504	up
ENSG00000141756	FKBP10	0.00587337	0.615372	up
ENSG00000112305	SMAP1	0.0064513	0.630517	up
ENSG00000150459	SAP18	2.04766e-09	1.20913	up
ENSG00000150457	LATS2	7.53469e-18	1.84929	up
ENSG00000144136	SLC20A1	1.28256e-09	1.22003	up
ENSG00000182919	C11orf54	9.4983e-09	1.31485	up
ENSG00000107341	UBE2R2	0.00641168	0.674267	up
ENSG00000269556	TMEM185A	3.33777e-07	1.49054	up
ENSG00000164168	TMEM184C	0.000794909	0.839263	up
ENSG00000151491	EPS8	9.0762e-05	2.72964	up
ENSG00000102265	TIMP1	3.03315e-11	1.29089	up
ENSG00000259024	TVP23C-CDRT4	5.64889e-10	2.18552	up
ENSG00000123066	MED13L	1.73403e-07	1.12609	up
ENSG00000158669	GPAT4	0.000254757	0.789332	up
ENSG00000196323	ZBTB44	0.000832731	0.792319	up
ENSG00000179562	GCC1	2.37274e-06	1.03064	up
ENSG00000120129	DUSP1	1.33756e-09	1.24153	up
ENSG00000198673	FAM19A2	0.00014218	4.09366	up
ENSG00000204569	PPP1R10	0.00156047	0.638574	up
ENSG00000132823	OSER1	7.61034e-30	2.225	up
ENSG00000129422	MTUS1	9.02817e-20	2.39584	up
ENSG00000151239	TWF1	0.00347954	0.720167	up
ENSG00000137504	CREBZF	5.512e-12	1.35893	up
ENSG00000133884	DPF2	1.09598e-07	1.12281	up
ENSG00000137502	RAB30	0.000266886	0.930986	up
ENSG00000137509	PRCP	0.00017643	0.778323	up
ENSG00000121753	ADGRB2	0.000840696	1.01685	up
ENSG00000129925	TMEM8A	0.000354231	0.807461	up
ENSG00000121274	TENT4B	0.000229304	1.03648	up
ENSG00000183255	PTTG1IP	2.9927e-11	1.34494	up
ENSG00000076984	MAP2K7	0.00167038	0.791941	up
ENSG00000134086	VHL	0.00182035	0.686409	up
ENSG00000105974	CAV1	0.00658923	0.588367	up
ENSG00000274419	TBC1D3D	1.94907e-07	1.94511	up
ENSG00000188536	HBA2	4.21116e-13	4.45251	up
ENSG00000088247	KHSRP	0.00122139	0.651201	up
ENSG00000063978	RNF4	6.19951e-07	1.04702	up
ENSG00000119125	GDA	6.37476e-05	0.875798	up
ENSG00000168994	PXDC1	1.88826e-07	1.18164	up
ENSG00000020577	SAMD4A	3.4517e-07	1.28237	up
ENSG00000213694	S1PR3	1.86273e-29	2.79652	up
ENSG00000169957	ZNF768	8.40206e-10	1.35739	up
ENSG00000124688	MAD2L1BP	2.4628e-12	1.57074	up
Homo_sapiens_newGene_3726	Homo_sapiens_newGene_3726	0.00569072	0.90359	up
Homo_sapiens_newGene_1385	Homo_sapiens_newGene_1385	0.00607479	3.0111	up
ENSG00000185963	BICD2	2.14861e-05	0.885828	up
ENSG00000163536	SERPINI1	0.00879673	0.652201	up
ENSG00000025796	SEC63	0.00669088	0.630745	up
ENSG00000090339	ICAM1	5.70697e-22	2.25109	up
ENSG00000166478	ZNF143	1.50791e-13	2.03098	up
ENSG00000166471	TMEM41B	1.80281e-09	1.311	up
ENSG00000025423	HSD17B6	0.000282352	1.27672	up
ENSG00000157601	MX1	1.43088e-05	8.15933	up
Homo_sapiens_newGene_2899	Homo_sapiens_newGene_2899	0.000749404	1.02899	up
ENSG00000175376	EIF1AD	0.000227748	0.87818	up
ENSG00000198355	PIM3	2.78916e-12	1.34013	up
ENSG00000093010	COMT	0.000258557	0.785789	up
ENSG00000167244	IGF2	0.000141595	3.64363	up
ENSG00000135801	TAF5L	5.42993e-14	1.69433	up
ENSG00000112941	TENT4A	1.82308e-12	1.50229	up
ENSG00000113558	SKP1	0.00175521	0.666511	up
ENSG00000181649	PHLDA2	2.38552e-05	0.891332	up
ENSG00000072415	MPP5	0.00650037	0.728969	up
ENSG00000108848	LUC7L3	4.15315e-10	1.48383	up
ENSG00000149115	TNKS1BP1	1.79887e-12	1.46834	up
ENSG00000169967	MAP3K2	0.00462585	0.737697	up
ENSG00000112096	SOD2	8.16446e-43	2.83773	up
ENSG00000186187	ZNRF1	0.00158666	0.806221	up
ENSG00000186184	POLR1D	0.00660783	0.594208	up
ENSG00000077092	RARB	3.51422e-20	5.39694	up
ENSG00000104904	OAZ1	7.51888e-07	0.960689	up
Homo_sapiens_newGene_1952	Homo_sapiens_newGene_1952	1.045e-23	3.289	up
ENSG00000165030	NFIL3	4.84503e-05	0.999696	up
Homo_sapiens_newGene_3885	Homo_sapiens_newGene_3885	7.60719e-10	10.0407	up
ENSG00000247315	ZCCHC3	0.00108225	0.800803	up
ENSG00000167004	PDIA3	5.87154e-05	0.764589	up
ENSG00000143751	SDE2	1.24979e-08	1.38782	up
ENSG00000143753	DEGS1	0.0031048	0.629845	up
ENSG00000123144	TRIR	3.26624e-06	0.9815	up
ENSG00000011258	MBTD1	1.12378e-07	1.43541	up
ENSG00000198964	SGMS1	3.97021e-25	2.27179	up
ENSG00000141867	BRD4	1.55813e-32	2.3167	up
ENSG00000173080	RXFP4	6.41033e-07	5.49848	up
ENSG00000116717	GADD45A	8.90433e-32	2.58712	up
ENSG00000170852	KBTBD2	5.67974e-09	1.35251	up
ENSG00000110925	CSRNP2	1.71943e-11	1.80848	up
ENSG00000197885	NKIRAS1	3.03766e-05	1.17741	up
ENSG00000113742	CPEB4	6.39534e-11	1.85012	up
ENSG00000156232	WHAMM	3.42401e-11	1.72464	up
Homo_sapiens_newGene_163	Homo_sapiens_newGene_163	6.3355e-06	2.91289	up
ENSG00000150961	SEC24D	0.00443219	0.622633	up
ENSG00000166225	FRS2	4.06873e-08	1.63114	up
ENSG00000162769	FLVCR1	0.000601859	0.789018	up
ENSG00000184481	FOXO4	0.000237073	0.896924	up
ENSG00000188153	COL4A5	0.00595648	0.644808	up
ENSG00000119630	PGF	1.43366e-05	5.24184	up
ENSG00000148943	LIN7C	0.000598133	0.872899	up
ENSG00000105755	ETHE1	0.00615216	0.761906	up
ENSG00000165757	JCAD	1.49459e-05	2.91528	up
ENSG00000101276	SLC52A3	3.12202e-05	6.85094	up
ENSG00000101189	MRGBP	0.000117318	0.891783	up
ENSG00000101182	PSMA7	0.00173088	0.60401	up
ENSG00000101187	SLCO4A1	5.20506e-23	2.19923	up
ENSG00000070761	CFAP20	1.1228e-05	0.977651	up
Homo_sapiens_newGene_5212	Homo_sapiens_newGene_5212	1.32837e-33	4.78493	up
ENSG00000120875	DUSP4	3.15944e-21	2.00499	up
ENSG00000179021	C3orf38	1.12956e-09	1.43292	up
ENSG00000149658	YTHDF1	8.18842e-31	2.18875	up
ENSG00000047634	SCML1	3.71407e-05	1.11752	up
ENSG00000129696	TTI2	0.00310183	0.781484	up
ENSG00000136048	DRAM1	2.45001e-20	1.83232	up
ENSG00000173120	KDM2A	2.63668e-18	1.73024	up
ENSG00000070214	SLC44A1	2.10439e-10	1.24534	up
ENSG00000213614	HEXA	0.000255111	0.788325	up
ENSG00000116698	SMG7	3.0192e-06	0.897094	up
ENSG00000139174	PRICKLE1	1.80071e-05	8.1104	up
Homo_sapiens_newGene_1079	Homo_sapiens_newGene_1079	7.66558e-14	3.28294	up
ENSG00000163605	PPP4R2	6.32913e-12	1.62082	up
ENSG00000163602	RYBP	2.15853e-27	2.75055	up
ENSG00000105655	ISYNA1	2.36444e-38	3.57493	up
ENSG00000127870	RNF6	0.00187878	0.927428	up
ENSG00000114784	EIF1B	1.02909e-08	1.25917	up
Homo_sapiens_newGene_2815	Homo_sapiens_newGene_2815	4.69852e-16	7.26672	up
ENSG00000143322	ABL2	8.4353e-11	1.76403	up
ENSG00000150054	MPP7	3.02962e-08	1.27548	up
ENSG00000150051	MKX	0.000948684	1.08939	up
ENSG00000197622	CDC42SE1	0.00024725	0.775346	up
Homo_sapiens_newGene_1537	Homo_sapiens_newGene_1537	0.000293752	2.88253	up
ENSG00000116514	RNF19B	2.34331e-11	1.71697	up
ENSG00000276023	DUSP14	1.19746e-12	1.60176	up
ENSG00000198843	SELENOT	0.000195483	0.751016	up
ENSG00000198848	CES1	0.00718381	1.15321	up
ENSG00000173451	THAP2	1.03161e-08	1.67451	up
ENSG00000174106	LEMD3	0.000345984	0.988106	up
ENSG00000144821	MYH15	1.45491e-09	9.98541	up
ENSG00000171425	ZNF581	4.31584e-07	1.37744	up
ENSG00000105497	ZNF175	0.00577873	0.943161	up
ENSG00000142871	CYR61	3.42778e-66	3.53618	up
ENSG00000119242	CCDC92	2.75193e-24	2.50262	up
ENSG00000115548	KDM3A	0.00014561	1.01465	up
ENSG00000143398	PIP5K1A	2.92534e-10	1.23415	up
ENSG00000221823	PPP3R1	2.1235e-08	1.20473	up
ENSG00000138764	CCNG2	0.00106675	0.930447	up
ENSG00000101558	VAPA	0.00057578	0.699843	up
ENSG00000174059	CD34	1.42317e-23	5.5199	up
ENSG00000124151	NCOA3	1.43531e-05	0.952823	up
ENSG00000196998	WDR45	1.97462e-10	1.32434	up
ENSG00000100201	DDX17	2.71947e-18	1.65983	up
ENSG00000124762	CDKN1A	1.39659e-53	2.99543	up
ENSG00000182866	LCK	1.8479e-05	4.7397	up
ENSG00000169733	RFNG	3.42401e-11	1.62964	up
ENSG00000078902	TOLLIP	1.75107e-13	1.55488	up
ENSG00000168286	THAP11	1.42398e-06	1.04146	up
Homo_sapiens_newGene_3641	Homo_sapiens_newGene_3641	0.00272812	1.10765	up
Homo_sapiens_newGene_6231	Homo_sapiens_newGene_6231	4.26899e-07	8.86642	up
ENSG00000142409	ZNF787	0.00107732	0.787203	up
ENSG00000167994	RAB3IL1	8.70862e-07	1.1922	up
ENSG00000167996	FTH1	5.39215e-05	0.766894	up
ENSG00000155760	FZD7	5.83641e-50	3.49688	up
ENSG00000186716	BCR	0.000934809	0.737944	up
ENSG00000124201	ZNFX1	0.00199088	0.668405	up
ENSG00000130830	MPP1	0.00178246	0.766807	up
ENSG00000176386	CDC26	2.56926e-06	1.17377	up
ENSG00000176383	B3GNT4	3.49804e-21	2.94276	up
ENSG00000167522	ANKRD11	0.00315347	0.651529	up
ENSG00000026508	CD44	5.53903e-09	1.19268	up
ENSG00000130749	ZC3H4	0.00424767	0.664694	up
ENSG00000072518	MARK2	2.1156e-07	1.13919	up
ENSG00000103429	BFAR	0.00024685	0.783967	up
ENSG00000135597	REPS1	0.00552457	0.69897	up
ENSG00000139793	MBNL2	4.71811e-27	2.65889	up
ENSG00000187607	ZNF286A	0.000835475	1.02615	up
ENSG00000187605	TET3	1.33807e-08	1.2956	up
ENSG00000138685	FGF2	6.0527e-08	1.46192	up
ENSG00000142937	RPS8	0.00182433	0.662345	up
ENSG00000146233	CYP39A1	9.66614e-22	4.7006	up
ENSG00000164404	GDF9	1.61417e-05	4.31179	up
Homo_sapiens_newGene_4905	Homo_sapiens_newGene_4905	0.000780082	2.20593	up
ENSG00000117984	CTSD	2.23485e-09	1.22125	up
ENSG00000103855	CD276	0.000367398	0.836485	up
ENSG00000196547	MAN2A2	1.85742e-07	1.11215	up
ENSG00000013374	NUB1	2.49548e-20	1.74099	up
Homo_sapiens_newGene_2417	Homo_sapiens_newGene_2417	1.51498e-10	1.37003	up
Homo_sapiens_newGene_1142	Homo_sapiens_newGene_1142	1.41384e-09	6.59784	up
Homo_sapiens_newGene_3439	Homo_sapiens_newGene_3439	2.8892e-07	3.67689	up
ENSG00000173825	TIGD3	0.00317743	1.4723	up
ENSG00000011198	ABHD5	1.69689e-14	1.8974	up
ENSG00000122882	ECD	3.82404e-05	0.943317	up
ENSG00000122884	P4HA1	0.00612018	0.62167	up
ENSG00000240857	RDH14	2.48218e-06	1.24104	up
ENSG00000159346	ADIPOR1	0.000100654	0.75407	up
ENSG00000128564	VGF	0.000572092	1.47982	up
ENSG00000128563	PRKRIP1	0.00865036	0.646224	up
ENSG00000041988	THAP3	2.00901e-20	2.38883	up
ENSG00000180616	SSTR2	0.00536253	2.7979	up
ENSG00000070831	CDC42	0.0025016	0.654108	up
ENSG00000101928	MOSPD1	3.28298e-06	1.03112	up
ENSG00000180879	SSR4	0.000374152	0.726348	up
ENSG00000197965	MPZL1	1.93066e-06	0.939301	up
ENSG00000169217	CD2BP2	2.21249e-08	1.17875	up
ENSG00000264187	AC055811.2	0.000856999	2.13527	up
Homo_sapiens_newGene_207	Homo_sapiens_newGene_207	5.62176e-08	9.24653	up
ENSG00000091317	CMTM6	0.00104168	0.834224	up
ENSG00000106868	SUSD1	0.000948106	1.33773	up
ENSG00000165650	PDZD8	0.00352449	0.773815	up
ENSG00000165655	ZNF503	2.02912e-26	2.65256	up
ENSG00000250644	AC068580.4	1.60582e-05	1.41882	up
ENSG00000109519	GRPEL1	0.000168335	0.802971	up
ENSG00000148154	UGCG	1.54958e-11	1.73149	up
ENSG00000148153	INIP	0.00928518	0.691583	up
ENSG00000154917	RAB6B	5.32245e-15	2.44626	up
ENSG00000204954	C12orf73	0.00017643	0.968734	up
ENSG00000182511	FES	6.97998e-33	3.91278	up
ENSG00000160445	ZER1	1.4334e-05	0.963735	up
Homo_sapiens_newGene_2625	Homo_sapiens_newGene_2625	2.62697e-18	3.85572	up
Homo_sapiens_newGene_2621	Homo_sapiens_newGene_2621	0.00598613	1.39908	up
ENSG00000166847	DCTN5	1.37667e-12	1.35747	up
ENSG00000166848	TERF2IP	6.011e-15	1.60766	up
ENSG00000137154	RPS6	0.000508699	0.691063	up
ENSG00000157036	EXOG	1.67055e-06	1.35001	up
ENSG00000184007	PTP4A2	8.59313e-06	0.932275	up
ENSG00000204103	MAFB	3.29071e-21	3.65106	up
ENSG00000090905	TNRC6A	4.28946e-10	1.52457	up
ENSG00000278599	TBC1D3E	4.02632e-05	1.95354	up
ENSG00000130311	DDA1	1.76766e-05	0.889672	up
Homo_sapiens_newGene_5901	Homo_sapiens_newGene_5901	7.34421e-06	8.29688	up
ENSG00000087074	PPP1R15A	1.36353e-45	3.13188	up
ENSG00000155304	HSPA13	2.15603e-12	1.7319	up
ENSG00000131446	MGAT1	5.43558e-07	1.16901	up
ENSG00000141424	SLC39A6	5.25775e-05	0.995863	up
ENSG00000083312	TNPO1	0.00551259	0.641456	up
ENSG00000136940	PDCL	3.65946e-08	1.30757	up
Homo_sapiens_newGene_5905	Homo_sapiens_newGene_5905	0.00907588	1.16916	up
ENSG00000144736	SHQ1	2.1284e-10	1.42655	up
ENSG00000196911	KPNA5	0.00361827	1.18054	up
ENSG00000196914	ARHGEF12	0.000738592	0.803126	up
ENSG00000117862	TXNDC12	0.000393229	0.703689	up
ENSG00000174227	PIGG	0.000476643	0.795456	up
ENSG00000107105	ELAVL2	4.24084e-06	1.57542	up
ENSG00000107104	KANK1	0.000337436	0.772881	up
ENSG00000086061	DNAJA1	1.00386e-14	1.58644	up
ENSG00000113580	NR3C1	0.00146073	0.737334	up
ENSG00000111981	ULBP1	0.00358509	1.19641	up
ENSG00000113638	TTC33	0.000218839	0.880031	up
Homo_sapiens_newGene_6108	Homo_sapiens_newGene_6108	0.00229211	1.3457	up
ENSG00000111678	C12orf57	0.000527209	0.752704	up
ENSG00000156304	SCAF4	2.24975e-36	2.52445	up
ENSG00000105993	DNAJB6	6.23596e-18	1.74944	up
ENSG00000244405	ETV5	1.0396e-22	2.13254	up
ENSG00000162694	EXTL2	0.00576853	0.760312	up
ENSG00000184792	OSBP2	0.00533213	0.66414	up
ENSG00000187260	WDR86	3.2198e-09	3.46089	up
ENSG00000119523	ALG2	1.6107e-06	1.06989	up
ENSG00000112511	PHF1	0.000247201	0.941166	up
ENSG00000185686	PRAME	5.7989e-06	1.08367	up
ENSG00000164975	SNAPC3	0.00796526	0.621464	up
ENSG00000179455	MKRN3	0.000724564	1.25599	up
ENSG00000104312	RIPK2	0.000449265	0.778401	up
ENSG00000125484	GTF3C4	5.24741e-13	1.5072	up
ENSG00000100124	ANKRD54	0.00157464	0.861411	up
Homo_sapiens_newGene_3839	Homo_sapiens_newGene_3839	0.000191918	1.0418	up
Homo_sapiens_newGene_3838	Homo_sapiens_newGene_3838	3.51289e-06	1.41364	up
ENSG00000125730	C3	0.000202075	0.956938	up
ENSG00000007168	PAFAH1B1	0.000380746	0.747716	up
ENSG00000135966	TGFBRAP1	0.000432822	0.74081	up
ENSG00000179335	CLK3	1.86314e-05	0.936933	up
ENSG00000174021	GNG5	6.66256e-10	1.16252	up
ENSG00000136603	SKIL	1.3499e-07	1.44791	up
ENSG00000109787	KLF3	1.49587e-11	1.63074	up
ENSG00000132388	UBE2G1	5.60045e-09	1.12558	up
ENSG00000077420	APBB1IP	8.70786e-27	2.92861	up
ENSG00000055208	TAB2	3.71863e-05	1.09205	up
ENSG00000137801	THBS1	5.16364e-34	2.8495	up
ENSG00000213762	ZNF134	6.09164e-05	1.26372	up
ENSG00000104660	LEPROTL1	0.00106357	0.715465	up
ENSG00000156804	FBXO32	2.23426e-10	1.7078	up
ENSG00000197279	ZNF165	0.00988195	1.42496	up
ENSG00000140961	OSGIN1	2.14158e-06	1.4706	up
ENSG00000102897	LYRM1	0.00942888	0.829679	up
ENSG00000266086	AC015813.2	0.000432402	2.04354	up
ENSG00000261732	AL031708.1	3.1441e-05	2.74949	up
ENSG00000151465	CDC123	0.00435335	0.603739	up
ENSG00000142528	ZNF473	0.000677932	0.94069	up
ENSG00000028839	TBPL1	4.41936e-06	1.18799	up
ENSG00000011114	BTBD7	0.00339538	0.825808	up
ENSG00000165494	PCF11	3.75905e-08	1.43133	up
ENSG00000155592	ZKSCAN2	0.00037358	1.01847	up
ENSG00000119314	PTBP3	0.00204665	0.716149	up
ENSG00000196663	TECPR2	0.000757821	0.889298	up
ENSG00000255529	POLR2M	0.000572092	0.777175	up
ENSG00000255524	NPIPB8	0.00507364	2.31344	up
ENSG00000198113	TOR4A	1.05129e-25	2.22251	up
ENSG00000132819	RBM38	2.62167e-08	1.24642	up
ENSG00000141568	FOXK2	1.86543e-09	1.21667	up
ENSG00000113312	TTC1	3.60879e-08	1.113	up
ENSG00000006831	ADIPOR2	1.19332e-13	1.53108	up
ENSG00000144048	DUSP11	0.000856366	0.828117	up
ENSG00000181007	ZFP82	0.000538285	1.73012	up
ENSG00000087589	CASS4	8.89832e-05	4.30583	up
ENSG00000213949	ITGA1	2.79194e-05	0.937472	up
ENSG00000118200	CAMSAP2	0.000313431	1.01581	up
ENSG00000146373	RNF217	4.28919e-07	1.24105	up
ENSG00000164291	ARSK	5.04122e-05	1.17276	up
ENSG00000164294	GPX8	0.00241435	0.689861	up
ENSG00000124164	VAPB	0.000580789	0.746706	up
ENSG00000152291	TGOLN2	1.49662e-07	0.989828	up
ENSG00000156639	ZFAND3	4.71854e-10	1.27198	up
ENSG00000073150	PANX2	2.07908e-09	1.7404	up
ENSG00000109929	SC5D	8.42921e-07	1.1495	up
ENSG00000239857	GET4	2.75349e-11	1.61166	up
ENSG00000125977	EIF2S2	0.00803743	0.636189	up
Homo_sapiens_newGene_4584	Homo_sapiens_newGene_4584	1.24749e-11	10.7952	up
ENSG00000182718	ANXA2	8.16351e-06	0.848701	up
Homo_sapiens_newGene_4589	Homo_sapiens_newGene_4589	0.00210672	1.71741	up
ENSG00000196141	SPATS2L	0.000112781	0.85504	up
ENSG00000155380	SLC16A1	2.41654e-06	1.09697	up
ENSG00000231500	RPS18	0.00369575	0.617289	up
ENSG00000175414	ARL10	1.85452e-06	3.24026	up
ENSG00000198324	PHETA1	0.00111352	0.94114	up
ENSG00000135127	BICDL1	0.00231596	0.853806	up
ENSG00000176142	TMEM39A	2.33124e-11	1.55775	up
ENSG00000057657	PRDM1	8.68008e-28	2.77454	up
ENSG00000002919	SNX11	0.00612515	0.652341	up
ENSG00000258947	TUBB3	2.47286e-09	1.87009	up
ENSG00000174738	NR1D2	0.00239538	0.786534	up
ENSG00000234745	HLA-B	7.1624e-08	1.65024	up
ENSG00000170921	TANC2	1.58983e-05	0.90026	up
ENSG00000076053	RBM7	5.11403e-06	1.29168	up
ENSG00000089280	FUS	1.21813e-05	0.867346	up
ENSG00000060237	WNK1	4.41911e-08	1.15232	up
ENSG00000089289	IGBP1	2.47578e-07	1.05401	up
ENSG00000103512	NOMO1	0.000114195	0.793201	up
ENSG00000111907	TPD52L1	3.5309e-10	1.40953	up
ENSG00000110367	DDX6	1.00409e-06	0.9909	up
ENSG00000168758	SEMA4C	2.45438e-09	1.51736	up
ENSG00000181634	TNFSF15	0.00316414	2.31645	up
ENSG00000187775	DNAH17	4.86891e-10	2.50263	up
ENSG00000111011	RSRC2	5.89992e-06	1.15832	up
ENSG00000112592	TBP	1.80454e-06	1.13495	up
ENSG00000070610	GBA2	0.00182506	0.726922	up
ENSG00000154813	DPH3	0.00199107	0.904829	up
ENSG00000196781	TLE1	2.46519e-15	2.10353	up
ENSG00000100439	ABHD4	3.66355e-09	1.24977	up
Homo_sapiens_newGene_4876	Homo_sapiens_newGene_4876	2.19252e-07	1.5916	up
ENSG00000121989	ACVR2A	2.14169e-09	1.93506	up
ENSG00000008710	PKD1	1.06232e-12	1.33823	up
ENSG00000197780	TAF13	5.59879e-11	1.61764	up
ENSG00000106538	RARRES2	0.00213766	2.06492	up
Homo_sapiens_newGene_2700	Homo_sapiens_newGene_2700	3.53668e-06	2.3685	up
ENSG00000166924	NYAP1	1.55131e-06	3.06542	up
ENSG00000166925	TSC22D4	1.1297e-13	1.52907	up
ENSG00000182372	CLN8	0.00160251	0.89387	up
Homo_sapiens_newGene_4017	Homo_sapiens_newGene_4017	3.63158e-15	12.2669	up
ENSG00000268083	AC008982.1	6.338e-08	9.44444	up
ENSG00000165527	ARF6	2.4571e-06	1.0333	up
ENSG00000154734	ADAMTS1	9.36256e-49	3.01387	up
ENSG00000170412	GPRC5C	1.02862e-09	1.44124	up
ENSG00000134460	IL2RA	8.547e-09	9.60606	up
ENSG00000136826	KLF4	7.74523e-25	2.39818	up
ENSG00000175592	FOSL1	7.54143e-66	4.39314	up
ENSG00000133104	SPART	1.40563e-06	1.1035	up
ENSG00000135334	AKIRIN2	4.47666e-18	1.99638	up
ENSG00000146457	WTAP	1.43456e-33	2.67824	up
ENSG00000115806	GORASP2	0.000782857	0.702689	up
ENSG00000118985	ELL2	1.11495e-14	1.87749	up
ENSG00000196812	ZSCAN16	0.000272525	1.34312	up
ENSG00000137221	TJAP1	7.15e-08	1.19717	up
ENSG00000072364	AFF4	4.70819e-10	1.65624	up
ENSG00000089327	FXYD5	0.00364232	0.715078	up
ENSG00000168092	PAFAH1B2	9.17362e-05	0.875626	up
ENSG00000111737	RAB35	1.98546e-06	1.01734	up
ENSG00000264522	OTUD7B	2.9666e-12	1.53942	up
Homo_sapiens_newGene_118	Homo_sapiens_newGene_118	1.69367e-18	2.23746	up
ENSG00000118518	RNF146	0.00107903	1.05607	up
ENSG00000118515	SGK1	0.000189325	0.802134	up
ENSG00000150938	CRIM1	1.23435e-25	2.04209	up
ENSG00000163041	H3F3A	2.05578e-05	0.848205	up
ENSG00000166278	C2	1.06821e-08	2.25411	up
ENSG00000166275	BORCS7	4.46067e-06	1.26243	up
ENSG00000166272	WBP1L	1.6934e-05	0.956934	up
ENSG00000168542	COL3A1	2.27102e-05	3.99755	up
ENSG00000119396	RAB14	0.00046135	0.721406	up
ENSG00000183735	TBK1	0.00141007	0.874516	up
ENSG00000100603	SNW1	0.00101312	0.857073	up
ENSG00000120156	TEK	3.19953e-05	7.98744	up
ENSG00000160685	ZBTB7B	0.00222615	0.754289	up
ENSG00000177469	CAVIN1	5.08327e-24	1.88561	up
ENSG00000057663	ATG5	0.000303233	0.793199	up
ENSG00000003436	TFPI	9.78971e-06	1.13359	up
ENSG00000206503	HLA-A	1.42419e-05	1.09434	up
ENSG00000171621	SPSB1	4.64475e-18	2.21651	up
ENSG00000174837	ADGRE1	0.00307471	2.97776	up
ENSG00000125733	TRIP10	8.71007e-08	1.26245	up
ENSG00000104936	DMPK	5.22472e-08	1.18391	up
ENSG00000083223	TUT7	1.84122e-06	1.35863	up
ENSG00000099194	SCD	1.34098e-06	0.932956	up
ENSG00000171956	FOXB1	0.00242859	1.97425	up
ENSG00000112167	SAYSD1	0.00287946	1.06828	up
ENSG00000119844	AFTPH	8.83832e-10	1.47516	up
ENSG00000144647	POMGNT2	2.81226e-05	1.08596	up
ENSG00000144645	OSBPL10	0.0023988	0.652269	up
ENSG00000152217	SETBP1	2.08352e-06	1.33711	up
ENSG00000143514	TP53BP2	4.41036e-07	1.10919	up
ENSG00000156171	DRAM2	0.00210705	0.736285	up
ENSG00000156011	PSD3	1.49459e-05	1.21773	up
ENSG00000123388	HOXC11	0.000123999	1.04254	up
Homo_sapiens_newGene_3771	Homo_sapiens_newGene_3771	6.94652e-05	2.63073	up
ENSG00000142396	ERVK3-1	5.09601e-11	1.51057	up
ENSG00000118495	PLAGL1	0.0039313	0.694793	up
ENSG00000166401	SERPINB8	1.63318e-05	1.3001	up
ENSG00000182795	C1orf116	1.88043e-11	3.37455	up
ENSG00000162231	NXF1	3.53209e-11	1.63533	up
ENSG00000165175	MID1IP1	2.58819e-05	0.814966	up
Homo_sapiens_newGene_1846	Homo_sapiens_newGene_1846	2.22301e-08	2.76918	up
ENSG00000171132	PRKCE	1.91279e-05	1.27957	up
ENSG00000176678	FOXL1	5.25708e-07	4.29514	up
ENSG00000198018	ENTPD7	3.68004e-08	1.43543	up
ENSG00000141448	GATA6	0.00246225	0.839587	up
ENSG00000141441	GAREM1	8.4823e-16	2.36363	up
ENSG00000067798	NAV3	5.63763e-06	5.45063	up
ENSG00000128881	TTBK2	5.73551e-05	1.0903	up
ENSG00000085662	AKR1B1	4.87371e-19	2.22955	up
ENSG00000157514	TSC22D3	5.03077e-86	3.9831	up
ENSG00000134371	CDC73	0.00305102	0.706308	up
ENSG00000103226	NOMO3	1.48768e-05	0.883309	up
ENSG00000134597	RBMX2	0.000846269	0.915439	up
ENSG00000068305	MEF2A	2.90843e-09	1.36105	up
ENSG00000068308	OTUD5	3.26414e-09	1.25895	up
ENSG00000131941	RHPN2	5.47887e-05	0.959194	up
ENSG00000131943	C19orf12	0.000640924	0.869159	up
ENSG00000148110	MFSD14B	0.00411084	0.616234	up
ENSG00000136999	NOV	3.87088e-17	1.82786	up
ENSG00000227151	PRR20D	7.88838e-06	8.28625	up
ENSG00000171862	PTEN	0.000334776	0.710488	up
ENSG00000116212	LRRC42	0.00067556	0.863552	up
ENSG00000113068	PFDN1	0.00328378	0.64707	up
ENSG00000143498	TAF1A	6.22776e-05	1.50898	up
ENSG00000163281	GNPDA2	0.00982979	0.672683	up
ENSG00000162889	MAPKAPK2	1.2418e-07	1.032	up
ENSG00000167968	DNASE1L2	0.00610696	1.26321	up
ENSG00000167962	ZNF598	0.00141394	0.713264	up
ENSG00000080815	PSEN1	0.00185871	0.708869	up
ENSG00000125835	SNRPB	2.18413e-05	0.86734	up
ENSG00000125834	STK35	1.64223e-13	1.52708	up
ENSG00000122644	ARL4A	5.89404e-08	1.28284	up
ENSG00000164615	CAMLG	1.49788e-06	1.07583	up
ENSG00000164610	RP9	0.0027941	0.841885	up
ENSG00000198930	CSAG1	0.000300005	0.850316	up
ENSG00000120645	IQSEC3	3.42232e-12	11.0146	up
ENSG00000171368	TPPP	3.00099e-07	1.46341	up
ENSG00000036549	AC118549.1	0.00442514	0.714804	up
ENSG00000095739	BAMBI	5.81688e-94	4.62182	up
ENSG00000178498	DTX3	4.5943e-06	8.39348	up
ENSG00000144476	ACKR3	9.53587e-06	1.22462	up
ENSG00000129521	EGLN3	1.36353e-45	2.89799	up
ENSG00000173581	CCDC106	0.000298822	2.27612	up
ENSG00000111110	PPM1H	0.00435219	0.631337	up
ENSG00000162714	ZNF496	5.92741e-06	1.06401	up
ENSG00000263155	MYZAP	2.18963e-27	3.65908	up
ENSG00000121864	ZNF639	9.42643e-08	1.3332	up
ENSG00000077721	UBE2A	0.000135054	0.817775	up
ENSG00000185115	NSMCE3	0.00246774	0.812789	up
ENSG00000185112	FAM43A	7.19221e-05	1.57779	up
ENSG00000156675	RAB11FIP1	0.000128782	0.923729	up
ENSG00000095139	ARCN1	0.000128147	0.811808	up
ENSG00000100744	GSKIP	5.61429e-07	1.47901	up
ENSG00000106366	SERPINE1	8.11313e-59	4.32947	up
Homo_sapiens_newGene_4115	Homo_sapiens_newGene_4115	6.20062e-08	3.29641	up
ENSG00000028203	VEZT	3.84445e-05	1.08487	up
ENSG00000091164	TXNL1	0.000109736	0.824421	up
Homo_sapiens_newGene_3465	Homo_sapiens_newGene_3465	0.00120846	0.937147	up
ENSG00000130559	CAMSAP1	0.000103965	0.845756	up
ENSG00000121417	ZNF211	1.24957e-05	1.5028	up
ENSG00000128595	CALU	5.29751e-13	1.40115	up
ENSG00000128590	DNAJB9	2.78526e-24	2.67545	up
ENSG00000155545	MIER3	8.25571e-05	1.21671	up
ENSG00000178104	PDE4DIP	4.07195e-08	1.1746	up
ENSG00000131759	RARA	0.000114195	0.923413	up
ENSG00000147689	FAM83A	3.28907e-11	1.51951	up
ENSG00000147684	NDUFB9	0.00113276	0.687969	up
ENSG00000145198	VWA5B2	0.000550299	2.04232	up
ENSG00000066422	ZBTB11	0.000181159	1.02137	up
ENSG00000151014	NOCT	0.000108074	1.16016	up
ENSG00000099942	CRKL	4.31358e-08	1.07258	up
ENSG00000197951	ZNF71	0.00010999	1.42316	up
ENSG00000197956	S100A6	0.00251934	0.628273	up
ENSG00000085978	ATG16L1	9.30062e-05	0.931157	up
ENSG00000169249	ZRSR2	4.19981e-06	1.25193	up
ENSG00000169242	EFNA1	1.10836e-06	1.02662	up
ENSG00000079215	SLC1A3	0.00248781	0.605825	up
ENSG00000117222	RBBP5	1.40942e-08	1.35628	up
ENSG00000117226	GBP3	0.00538953	2.04864	up
ENSG00000014914	MTMR11	0.00173088	1.40887	up
ENSG00000244242	IFITM10	2.41246e-74	5.6936	up
ENSG00000181704	YIPF6	0.000254353	0.820509	up
ENSG00000162104	ADCY9	9.86327e-10	1.34487	up
ENSG00000186951	PPARA	5.53054e-08	1.22208	up
ENSG00000011638	TMEM159	3.17519e-21	2.21287	up
ENSG00000155034	FBXL18	0.000869569	0.770836	up
ENSG00000197540	GZMM	0.00301157	2.62336	up
ENSG00000095303	PTGS1	0.000326587	1.66676	up
ENSG00000136238	RAC1	6.58087e-09	1.08583	up
ENSG00000180398	MCFD2	1.7776e-06	0.981433	up
ENSG00000165895	ARHGAP42	1.80719e-15	1.85629	up
ENSG00000204152	TIMM23B	0.0049165	1.0232	up
ENSG00000170385	SLC30A1	5.99085e-06	1.28889	up
ENSG00000150401	DCUN1D2	0.000378532	1.00792	up
ENSG00000171475	WIPF2	0.00202875	0.679424	up
ENSG00000143862	ARL8A	2.58166e-07	1.20625	up
ENSG00000198517	MAFK	1.63522e-28	2.1368	up
ENSG00000188064	WNT7B	4.27883e-20	2.1781	up
ENSG00000108671	PSMD11	4.45301e-06	0.916674	up
ENSG00000099326	MZF1	0.00247738	0.850649	up
ENSG00000102287	GABRE	6.6137e-07	1.88937	up
ENSG00000119965	C10orf88	2.75285e-13	2.18744	up
ENSG00000196968	FUT11	2.50778e-05	1.0631	up
ENSG00000213079	SCAF8	5.89425e-14	1.71735	up
ENSG00000204178	MACO1	0.0020839	0.779289	up
ENSG00000086589	RBM22	5.04483e-10	1.2886	up
ENSG00000156976	EIF4A2	1.18855e-09	1.17115	up
ENSG00000182831	C16orf72	9.25009e-09	1.3948	up
ENSG00000117525	F3	2.76527e-06	1.47233	up
ENSG00000023171	GRAMD1B	1.04084e-16	1.79051	up
ENSG00000140859	KIFC3	7.13984e-07	1.12523	up
ENSG00000123268	ATF1	2.79758e-11	1.47965	up
ENSG00000189079	ARID2	0.00432583	0.808251	up
ENSG00000111605	CPSF6	5.9021e-07	1.05743	up
ENSG00000114383	TUSC2	0.00876155	0.594577	up
ENSG00000118600	RXYLT1	0.00736208	0.769214	up
ENSG00000152503	TRIM36	0.000238456	1.83292	up
ENSG00000164924	YWHAZ	0.000575781	0.705308	up
ENSG00000164920	OSR2	1.07298e-12	2.04963	up
Homo_sapiens_newGene_4626	Homo_sapiens_newGene_4626	1.7069e-05	4.39974	up
ENSG00000104343	UBE2W	0.00610277	0.675247	up
ENSG00000051108	HERPUD1	7.63527e-17	1.76191	up
Homo_sapiens_newGene_732	Homo_sapiens_newGene_732	4.99414e-05	1.59172	up
Homo_sapiens_newGene_3395	Homo_sapiens_newGene_3395	3.17211e-12	11.0686	up
ENSG00000164695	CHMP4C	0.00127684	0.892354	up
ENSG00000123575	FAM199X	1.19016e-05	0.897437	up
ENSG00000176020	AMIGO3	0.00758037	1.57024	up
Homo_sapiens_newGene_2116	Homo_sapiens_newGene_2116	5.31471e-05	1.78026	up
ENSG00000163818	LZTFL1	0.00526323	0.887117	up
ENSG00000135953	MFSD9	0.00115469	1.26239	up
ENSG00000135951	TSGA10	0.00886737	2.17309	up
ENSG00000170881	RNF139	1.12436e-11	1.68702	up
ENSG00000130826	DKC1	0.000392018	0.686476	up
ENSG00000158406	HIST1H4H	3.40069e-07	2.07996	up
ENSG00000165943	MOAP1	0.000989505	1.07459	up
ENSG00000137449	CPEB2	7.47947e-49	3.17536	up
ENSG00000170266	GLB1	0.000210197	0.784343	up
ENSG00000170265	ZNF282	0.00322101	0.691746	up
ENSG00000129226	CD68	5.55894e-06	1.24751	up
ENSG00000139211	AMIGO2	1.04077e-19	2.10309	up
ENSG00000135547	HEY2	0.00288937	1.07135	up
ENSG00000131043	AAR2	6.57198e-12	1.44535	up
ENSG00000109066	TMEM104	1.22935e-07	1.18044	up
ENSG00000136891	TEX10	8.08891e-07	1.1421	up
ENSG00000138674	SEC31A	0.00241037	0.622579	up
ENSG00000146242	TPBG	1.98391e-33	2.41666	up
ENSG00000172375	C2CD2L	1.302e-08	1.40065	up
ENSG00000172379	ARNT2	1.18559e-08	3.18574	up
ENSG00000141738	GRB7	0.000225964	1.19311	up
ENSG00000104635	SLC39A14	3.18437e-22	1.92516	up
ENSG00000197249	SERPINA1	1.31155e-07	5.741	up
ENSG00000103111	MON1B	1.62194e-06	1.00071	up
ENSG00000123091	RNF11	3.0633e-06	0.964831	up
ENSG00000100614	PPM1A	2.94369e-09	1.30644	up
ENSG00000165997	ARL5B	2.9676e-12	1.67163	up
ENSG00000055917	PUM2	0.00564405	0.672985	up
Homo_sapiens_newGene_5745	Homo_sapiens_newGene_5745	0.00250675	1.04519	up
ENSG00000115170	ACVR1	0.00140029	0.956257	up
ENSG00000136930	PSMB7	1.94101e-05	0.826175	up
ENSG00000166710	B2M	3.59008e-07	0.997522	up
ENSG00000126062	TMEM115	1.3288e-18	2.00482	up
ENSG00000164713	BRI3	4.62739e-05	0.916907	up
ENSG00000196652	ZKSCAN5	0.00043031	0.886133	up
ENSG00000178188	SH2B1	4.31395e-06	1.06339	up
ENSG00000159592	GPBP1L1	0.00231892	0.669602	up
ENSG00000037241	RPL26L1	0.00282947	0.708802	up
ENSG00000144228	SPOPL	1.33182e-08	1.53059	up
ENSG00000179632	MAF1	0.00114854	0.756238	up
ENSG00000176783	RUFY1	1.48569e-06	1.09011	up
ENSG00000176788	BASP1	2.61868e-08	1.02385	up
ENSG00000272391	POM121C	3.29403e-05	0.83594	up
ENSG00000177125	ZBTB34	9.1531e-05	1.06852	up
ENSG00000005889	ZFX	1.07725e-06	1.32139	up
ENSG00000005884	ITGA3	8.31817e-07	1.04038	up
ENSG00000180806	HOXC9	1.49662e-05	1.24717	up
ENSG00000180801	ARSJ	2.59031e-24	2.42361	up
ENSG00000085465	OVGP1	3.84287e-16	2.76186	up
ENSG00000170035	UBE2E3	0.0021484	0.758151	up
ENSG00000168118	RAB4A	0.00446886	0.647767	up
ENSG00000181788	SIAH2	4.28648e-23	1.99593	up
ENSG00000119725	ZNF410	2.69791e-08	1.19835	up
ENSG00000079432	CIC	6.68563e-05	0.900694	up
ENSG00000165606	DRGX	9.38224e-09	9.62457	up
ENSG00000152952	PLOD2	0.00240608	0.637768	up
ENSG00000212719	C17orf51	4.61112e-08	1.22591	up
ENSG00000239306	RBM14	0.00149582	0.748119	up
ENSG00000239305	RNF103	2.99926e-13	1.85682	up
Homo_sapiens_newGene_5168	Homo_sapiens_newGene_5168	0.00394714	0.722893	up
ENSG00000140564	FURIN	2.34546e-15	1.59279	up
ENSG00000092068	SLC7A8	1.37164e-06	2.11659	up
ENSG00000123358	NR4A1	9.74038e-09	1.37584	up
ENSG00000157045	NTAN1	0.00125206	0.897399	up
Homo_sapiens_newGene_3781	Homo_sapiens_newGene_3781	0.00396196	1.54365	up
ENSG00000173933	RBM4	3.07537e-12	1.50722	up
ENSG00000122482	ZNF644	0.000257605	1.10142	up
ENSG00000096654	ZNF184	6.9681e-07	1.59677	up
ENSG00000179776	CDH5	0.0064234	2.11275	up
ENSG00000135241	PNPLA8	3.03429e-05	1.18568	up
ENSG00000232040	ZBED9	2.35292e-07	1.97331	up
ENSG00000138161	CUZD1	1.309e-05	2.62482	up
ENSG00000110080	ST3GAL4	0.00222383	0.764141	up
ENSG00000110330	BIRC2	0.00501636	0.803116	up
ENSG00000163132	MSX1	3.61995e-09	1.47114	up
ENSG00000182326	C1S	0.000409129	0.785585	up
ENSG00000182325	FBXL6	0.00507608	0.840111	up
ENSG00000260287	TBC1D3G	0.000244553	2.04067	up
ENSG00000153234	NR4A2	3.64502e-17	2.22811	up
ENSG00000112658	SRF	0.000871068	0.803764	up
ENSG00000006715	VPS41	0.00747362	0.689725	up
Homo_sapiens_newGene_3864	Homo_sapiens_newGene_3864	7.78263e-34	2.68121	up
ENSG00000050820	BCAR1	3.2444e-05	0.961413	up
ENSG00000124789	NUP153	2.83239e-08	1.25445	up
ENSG00000163898	LIPH	1.73382e-17	1.98821	up
ENSG00000179361	ARID3B	8.75712e-16	1.95125	up
ENSG00000128699	ORMDL1	5.25339e-08	1.23898	up
ENSG00000204366	ZBTB12	5.93702e-17	2.16742	up
ENSG00000122696	SLC25A51	6.95178e-08	1.47482	up
ENSG00000158480	SPATA2	9.43493e-08	1.521	up
ENSG00000120694	HSPH1	1.96372e-16	2.00776	up
ENSG00000120690	ELF1	1.32863e-11	1.6681	up
Homo_sapiens_newGene_5510	Homo_sapiens_newGene_5510	1.26333e-08	3.29479	up
ENSG00000006459	KDM7A	0.00148073	0.948106	up
ENSG00000006451	RALA	4.10249e-07	1.08229	up
ENSG00000136816	TOR1B	1.45669e-05	0.947924	up
ENSG00000108733	PEX12	0.000209336	1.26678	up
ENSG00000146426	TIAM2	0.00393714	2.19017	up
ENSG00000145685	LHFPL2	1.35387e-18	1.80404	up
ENSG00000214022	REPIN1	8.00712e-12	1.43919	up
ENSG00000070061	ELP1	1.02649e-09	1.18523	up
ENSG00000073008	PVR	8.84448e-06	1.01977	up
ENSG00000148680	HTR7	1.57153e-05	6.17247	up
ENSG00000086712	TXLNG	7.28231e-06	1.06636	up
ENSG00000107362	ABHD17B	0.0011871	0.912437	up
ENSG00000103196	CRISPLD2	4.14779e-10	2.62314	up
ENSG00000013561	RNF14	6.55465e-05	0.857969	up
ENSG00000087448	KLHL42	0.000306525	0.769567	up
ENSG00000183283	DAZAP2	0.00212081	0.612874	up
ENSG00000118523	CTGF	2.37273e-100	5.714	up
ENSG00000105732	ZNF574	9.57017e-18	1.97737	up
ENSG00000181418	DDN	5.99154e-07	2.57021	up
ENSG00000162032	SPSB3	3.35983e-09	1.43899	up
ENSG00000119699	TGFB3	6.59065e-06	1.47221	up
Homo_sapiens_newGene_4477	Homo_sapiens_newGene_4477	7.60764e-08	2.28619	up
ENSG00000101126	ADNP	0.00022675	0.773555	up
ENSG00000254806	SYS1-DBNDD2	4.79599e-08	2.78446	up
ENSG00000090432	MUL1	0.00137737	0.734523	up
ENSG00000164136	IL15	8.60406e-09	1.66304	up
ENSG00000125629	INSIG2	3.9352e-05	1.20268	up
ENSG00000254996	ANKHD1-EIF4EBP3	0.00478164	0.935877	up
ENSG00000003402	CFLAR	1.41549e-07	1.21005	up
ENSG00000066136	NFYC	0.000156716	0.826032	up
ENSG00000137563	GGH	0.00048644	0.734842	up
ENSG00000126746	ZNF384	8.40206e-10	1.32103	up
ENSG00000110619	CARS	0.000155578	0.751999	up
ENSG00000144010	TRIM43B	8.13454e-08	9.18817	up
ENSG00000144015	TRIM43	2.09766e-08	9.43066	up
ENSG00000139318	DUSP6	1.2959e-08	2.12343	up
ENSG00000022840	RNF10	4.17657e-06	0.882793	up
ENSG00000213918	DNASE1	0.00627825	0.88452	up
ENSG00000132470	ITGB4	0.00871301	2.18597	up
ENSG00000131871	SELENOS	0.000256491	0.792923	up
ENSG00000172239	PAIP1	9.3085e-11	1.20416	up
ENSG00000108298	RPL19	0.0027385	0.646479	up
ENSG00000181894	ZNF329	0.000252766	1.39888	up
ENSG00000152242	C18orf25	0.00127573	0.81299	up
ENSG00000140691	ARMC5	1.18813e-13	1.62645	up
ENSG00000197982	C1orf122	0.000611376	0.875801	up
Homo_sapiens_newGene_6041	Homo_sapiens_newGene_6041	7.85102e-09	9.65307	up
ENSG00000142694	EVA1B	0.00797618	0.887564	up
Homo_sapiens_newGene_5669	Homo_sapiens_newGene_5669	0.00870397	1.11805	up
ENSG00000159200	RCAN1	2.7042e-67	3.84728	up
ENSG00000118777	ABCG2	0.000132111	0.775528	up
ENSG00000122406	RPL5	0.000130104	0.720234	up
ENSG00000157625	TAB3	0.000528322	0.974818	up
ENSG00000175354	PTPN2	0.00564441	0.686366	up
ENSG00000170653	ATF7	5.38144e-05	0.818101	up
ENSG00000163961	RNF168	0.0002494	0.941993	up
ENSG00000047249	ATP6V1H	0.000107122	0.83907	up
ENSG00000063244	U2AF2	0.000241207	0.811702	up
ENSG00000172748	ZNF596	0.00095262	2.56049	up
ENSG00000174749	FAM241A	9.36043e-06	1.23128	up
ENSG00000174748	RPL15	0.000892612	0.680128	up
ENSG00000113575	PPP2CA	7.07594e-10	1.21747	up
ENSG00000224470	ATXN1L	0.000158156	0.82739	up
ENSG00000175832	ETV4	0.000399223	0.846059	up
ENSG00000061794	MRPS35	0.00494419	0.60797	up
ENSG00000275993	SIK1B	2.16321e-05	0.817478	up
ENSG00000134308	YWHAQ	1.23896e-05	0.88402	up
ENSG00000075785	RAB7A	1.09814e-11	1.28811	up
ENSG00000049769	PPP1R3F	1.48348e-14	2.0286	up
ENSG00000087095	NLK	5.11617e-06	1.18189	up
ENSG00000176871	WSB2	1.89724e-05	0.860802	up
ENSG00000108828	VAT1	0.00179634	0.697593	up
ENSG00000115520	COQ10B	1.41669e-10	1.59757	up
ENSG00000186472	PCLO	1.8455e-09	9.92739	up
ENSG00000100445	SDR39U1	0.00521626	0.8879	up
ENSG00000074696	HACD3	0.000954889	0.651893	up
ENSG00000196754	S100A2	0.00530071	1.53628	up
ENSG00000197081	IGF2R	0.00128935	0.625052	up
Homo_sapiens_newGene_1935	Homo_sapiens_newGene_1935	1.59304e-09	5.92459	up
Homo_sapiens_newGene_6003	Homo_sapiens_newGene_6003	1.29538e-13	4.29751	up
ENSG00000169504	CLIC4	9.76242e-08	1.16419	up
ENSG00000143776	CDC42BPA	0.000637133	0.937034	up
ENSG00000168264	IRF2BP2	0.000240536	0.738969	up
ENSG00000114354	TFG	9.22484e-12	1.30552	up
ENSG00000149532	CPSF7	0.00153166	0.649839	up
ENSG00000154473	BUB3	2.46038e-06	0.925945	up
ENSG00000158158	CNNM4	3.27655e-20	2.09449	up
ENSG00000254598	CSNK2A3	1.64511e-07	1.38034	up
ENSG00000080845	DLGAP4	1.09842e-10	1.31146	up
ENSG00000125868	DSTN	4.03195e-10	1.24805	up
ENSG00000125864	BFSP1	6.94464e-13	2.45955	up
ENSG00000205097	FRG2	6.78177e-16	12.5357	up
ENSG00000164626	KCNK5	8.90995e-29	2.69652	up
ENSG00000120616	EPC1	6.09672e-22	2.42351	up
ENSG00000198948	MFAP3L	0.00037591	1.56769	up
ENSG00000161057	PSMC2	0.00406567	0.655306	up
ENSG00000198492	YTHDF2	1.13536e-14	1.55442	up
ENSG00000171310	CHST11	0.00759465	0.783205	up
ENSG00000135365	PHF21A	7.27559e-08	1.12483	up
ENSG00000167548	KMT2D	2.92564e-05	0.796379	up
ENSG00000176095	IP6K1	9.39124e-09	1.27235	up
ENSG00000132357	CARD6	0.000528322	2.9529	up
ENSG00000148572	NRBF2	4.04572e-08	1.352	up
ENSG00000130725	UBE2M	0.00645809	0.586736	up
ENSG00000170832	USP32	3.86032e-06	1.02359	up
ENSG00000170836	PPM1D	6.33157e-21	2.34513	up
ENSG00000169330	MINAR1	0.00700207	1.27082	up
ENSG00000273559	CWC25	1.38131e-06	1.19751	up
ENSG00000143178	TBX19	0.000245279	4.06155	up
ENSG00000168066	SF1	1.10551e-06	0.954452	up
ENSG00000147121	KRBOX4	0.00906331	0.923783	up
ENSG00000109762	SNX25	1.32096e-23	2.0339	up
ENSG00000104064	GABPB1	4.33482e-07	1.16668	up
ENSG00000104689	TNFRSF10A	5.40033e-05	0.996656	up
ENSG00000106682	EIF4H	5.48647e-06	0.879368	up
ENSG00000129911	KLF16	8.87273e-07	1.06982	up
ENSG00000128791	TWSG1	0.000413089	0.936997	up
ENSG00000166167	BTRC	0.00612515	0.638801	up
ENSG00000137075	RNF38	0.000866655	0.892659	up
ENSG00000129675	ARHGEF6	6.8498e-05	3.59334	up
Homo_sapiens_newGene_5795	Homo_sapiens_newGene_5795	9.18964e-06	2.38481	up
ENSG00000122863	CHST3	1.65889e-06	1.15548	up
ENSG00000122862	SRGN	9.64034e-11	1.40933	up
ENSG00000087206	UIMC1	3.6847e-06	1.0134	up
ENSG00000178150	ZNF114	4.37707e-08	5.91629	up
ENSG00000110906	KCTD10	2.46424e-08	1.17848	up
ENSG00000241839	PLEKHO2	0.000881577	1.06457	up
ENSG00000188996	HUS1B	4.20468e-05	2.86371	up
ENSG00000139112	GABARAPL1	2.42679e-22	1.9253	up
ENSG00000107242	PIP5K1B	0.00368845	0.74319	up
ENSG00000156599	ZDHHC5	0.00111283	0.656478	up
ENSG00000197903	HIST1H2BK	0.000133524	0.982394	up
ENSG00000013441	CLK1	1.14032e-14	2.05294	up
ENSG00000244274	DBNDD2	5.42711e-06	3.75268	up
ENSG00000106803	SEC61B	1.13447e-06	0.976493	up
ENSG00000115239	ASB3	0.000955236	0.81989	up
ENSG00000164850	GPER1	6.80265e-21	2.44304	up
ENSG00000116954	RRAGC	4.55646e-17	1.85396	up
ENSG00000006007	GDE1	5.32245e-15	1.5339	up
ENSG00000176624	MEX3C	0.00530469	0.773304	up
ENSG00000007392	LUC7L	3.4969e-06	1.18381	up
ENSG00000171169	NAIF1	6.53871e-07	1.22855	up
Homo_sapiens_newGene_3919	Homo_sapiens_newGene_3919	0.000410536	1.31087	up
ENSG00000167772	ANGPTL4	4.00784e-36	2.75553	up
ENSG00000167193	CRK	6.68481e-06	0.986365	up
ENSG00000157540	DYRK1A	0.00421896	0.736342	up
ENSG00000081087	OSTM1	3.0034e-06	1.23661	up
ENSG00000145860	RNF145	9.63128e-13	1.41006	up
ENSG00000129355	CDKN2D	1.68774e-05	1.21398	up
ENSG00000109118	PHF12	6.86658e-11	1.49465	up
ENSG00000043355	ZIC2	0.000198491	0.995571	up
ENSG00000135297	MTO1	0.00115691	0.770999	up
ENSG00000068976	PYGM	0.00147438	3.58656	up
ENSG00000165775	FUNDC2	4.61357e-08	1.11321	up
ENSG00000100225	FBXO7	6.12097e-13	1.40284	up
ENSG00000100227	POLDIP3	5.39743e-05	0.856409	up
Homo_sapiens_newGene_1753	Homo_sapiens_newGene_1753	6.11369e-05	2.96214	up
Homo_sapiens_newGene_655	Homo_sapiens_newGene_655	9.12328e-05	0.935917	up
ENSG00000183044	ABAT	0.000169971	3.17462	up
Homo_sapiens_newGene_6251	Homo_sapiens_newGene_6251	9.42315e-07	5.19628	up
ENSG00000162852	CNST	2.88928e-11	1.49521	up
ENSG00000162851	TFB2M	0.000152754	0.881518	up
ENSG00000166669	ATF7IP2	0.000340903	1.55633	up
ENSG00000091542	ALKBH5	6.85351e-13	1.40242	up
ENSG00000104375	STK3	6.21358e-05	0.968965	up
ENSG00000165312	OTUD1	2.44809e-08	1.50951	up
ENSG00000170113	NIPA1	0.0096945	0.699822	up
ENSG00000121966	CXCR4	9.45082e-06	0.978438	up
ENSG00000284969	AL049629.2	0.000150971	1.95766	up
ENSG00000176018	LYSMD3	0.00153596	1.02726	up
Homo_sapiens_newGene_2147	Homo_sapiens_newGene_2147	2.29387e-07	1.34633	up
ENSG00000135900	MRPL44	4.96e-05	0.872602	up
ENSG00000188897	AC099489.1	0.000262128	2.70394	up
ENSG00000188895	MSL1	1.2703e-05	0.922037	up
ENSG00000173918	C1QTNF1	2.61635e-07	1.47902	up
ENSG00000095787	WAC	5.42697e-22	2.26237	up
ENSG00000179399	GPC5	6.43665e-05	1.23414	up
ENSG00000172667	ZMAT3	8.89967e-18	1.68044	up
ENSG00000137414	FAM8A1	0.00404201	0.71053	up
ENSG00000137413	TAF8	0.00357183	0.734094	up
ENSG00000110768	GTF2H1	0.000308517	0.863506	up
ENSG00000134265	NAPG	6.82523e-05	1.02776	up
ENSG00000126012	KDM5C	8.06758e-10	1.23533	up
ENSG00000069702	TGFBR3	1.19179e-13	1.82126	up
Homo_sapiens_newGene_417	Homo_sapiens_newGene_417	0.000311256	1.68048	up
ENSG00000139269	INHBE	3.56327e-09	1.60532	up
ENSG00000115641	FHL2	4.45878e-08	1.20209	up
ENSG00000169826	CSGALNACT2	4.46725e-07	1.42314	up
ENSG00000062194	GPBP1	4.48573e-10	1.70253	up
ENSG00000188283	ZNF383	1.94262e-05	1.60863	up
ENSG00000186532	SMYD4	3.08103e-07	1.19698	up
ENSG00000168883	USP39	0.00445857	0.641847	up
ENSG00000168884	TNIP2	0.00880022	0.656082	up
ENSG00000101439	CST3	0.000556126	0.766869	up
ENSG00000107554	DNMBP	0.000836778	0.80929	up
ENSG00000185164	NOMO2	0.000532041	0.747448	up
ENSG00000106609	TMEM248	0.0010236	0.684174	up
ENSG00000106608	URGCP	1.87047e-15	1.57443	up
ENSG00000103126	AXIN1	0.00259973	0.681701	up
ENSG00000123595	RAB9A	1.0692e-07	1.08483	up
ENSG00000168301	KCTD6	0.00669649	0.901305	up
ENSG00000114251	WNT5A	3.59147e-10	1.27663	up
ENSG00000204713	TRIM27	0.000322782	0.734355	up
ENSG00000165434	PGM2L1	1.65935e-07	1.47274	up
ENSG00000143819	EPHX1	5.66064e-10	1.45564	up
ENSG00000044574	HSPA5	3.57759e-18	1.69048	up
ENSG00000147324	MFHAS1	1.12561e-05	0.993013	up
ENSG00000179604	CDC42EP4	0.000172869	0.850296	up
ENSG00000141582	CBX4	1.10988e-57	3.15479	up
ENSG00000141580	WDR45B	6.67554e-16	1.5528	up
ENSG00000144566	RAB5A	5.22644e-11	1.43172	up
ENSG00000144560	VGLL4	4.66005e-09	1.17815	up
ENSG00000188910	GJB3	2.73563e-12	2.4983	up
ENSG00000146587	RBAK	0.00860789	0.884528	up
ENSG00000099625	CBARP	4.46753e-23	2.44897	up
ENSG00000137338	PGBD1	0.000762453	1.05648	up
ENSG00000137331	IER3	1.5567e-78	3.88087	up
ENSG00000099995	SF3A1	0.00612515	0.597975	up
ENSG00000236609	ZNF853	3.92283e-06	4.56051	up
ENSG00000146872	TLK2	9.80789e-05	0.924229	up
ENSG00000134013	LOXL2	2.2717e-07	1.25013	up
ENSG00000111846	GCNT2	7.01491e-05	0.841768	up
ENSG00000111266	DUSP16	3.73103e-07	1.00474	up
ENSG00000147044	CASK	0.00201126	0.813994	up
ENSG00000135766	EGLN1	1.74796e-06	0.939826	up
ENSG00000135763	URB2	0.00234033	0.641545	up
ENSG00000165630	PRPF18	0.00679085	0.907286	up
ENSG00000112763	BTN2A1	1.36354e-13	1.72838	up
ENSG00000110851	PRDM4	1.51213e-13	1.66221	up
ENSG00000009307	CSDE1	0.00656376	0.605979	up
Homo_sapiens_newGene_3997	Homo_sapiens_newGene_3997	6.26914e-06	1.26275	up
Homo_sapiens_newGene_1591	Homo_sapiens_newGene_1591	0.00665055	1.76751	up
ENSG00000102974	CTCF	2.539e-10	1.37622	up
ENSG00000255150	EID3	2.39112e-09	3.84037	up
ENSG00000123364	HOXC13	5.81786e-12	1.59074	up
ENSG00000157014	TATDN2	0.000653308	0.797049	up
ENSG00000163349	HIPK1	2.91035e-06	1.10301	up
ENSG00000163348	PYGO2	0.00321161	0.624046	up
ENSG00000179833	SERTAD2	4.36788e-06	1.16728	up
ENSG00000205250	E2F4	3.92087e-07	1.08958	up
ENSG00000170684	ZNF296	4.50256e-32	3.01667	up
ENSG00000170681	CAVIN4	1.09089e-05	2.66043	up
ENSG00000155324	GRAMD2B	1.48213e-23	1.99555	up
ENSG00000173848	NET1	2.77698e-10	1.42164	up
ENSG00000155329	ZCCHC10	5.59969e-05	1.1689	up
ENSG00000273045	C2orf15	0.00466596	3.37984	up
ENSG00000091527	CDV3	3.054e-06	1.00127	up
ENSG00000175471	MCTP1	9.60681e-06	1.40276	up
ENSG00000172175	MALT1	4.62272e-10	1.55433	up
ENSG00000095015	MAP3K1	0.000341589	1.02455	up
ENSG00000162613	FUBP1	3.52301e-09	1.10334	up
Homo_sapiens_newGene_6112	Homo_sapiens_newGene_6112	2.56891e-05	1.25851	up
ENSG00000173221	GLRX	2.49724e-10	1.31994	up
ENSG00000196937	FAM3C	0.000145688	0.869277	up
ENSG00000085063	CD59	2.61893e-06	0.87782	up
ENSG00000117335	CD46	0.000181864	0.819104	up
ENSG00000113658	SMAD5	0.00329764	0.759212	up
Homo_sapiens_newGene_388	Homo_sapiens_newGene_388	0.000109165	3.09947	up
ENSG00000166557	TMED3	0.00639266	0.605084	up
ENSG00000168487	BMP1	0.00135386	0.790847	up
ENSG00000151923	TIAL1	1.89888e-09	1.17868	up
ENSG00000151929	BAG3	2.83989e-11	1.26774	up
ENSG00000005238	FAM214B	0.00299397	0.791946	up
ENSG00000169991	IFFO2	9.61127e-08	1.40424	up
ENSG00000116852	KIF21B	0.000157339	1.03797	up
ENSG00000107643	MAPK8	0.00230719	0.740192	up
ENSG00000164047	CAMP	0.000145575	4.09392	up
ENSG00000120071	KANSL1	2.70982e-11	1.48457	up
ENSG00000161671	EMC10	0.00656376	0.606934	up
Homo_sapiens_newGene_3815	Homo_sapiens_newGene_3815	0.000211296	1.1895	up
ENSG00000167634	NLRP7	2.82052e-07	9.05149	up
ENSG00000057019	DCBLD2	0.00139656	0.74052	up
ENSG00000166949	SMAD3	0.00744049	0.629115	up
ENSG00000136451	VEZF1	0.00557212	0.668196	up
ENSG00000136450	SRSF1	8.1439e-10	1.14145	up
ENSG00000157224	CLDN12	4.58469e-06	1.27072	up
ENSG00000067177	PHKA1	0.00458344	0.620074	up
ENSG00000137494	ANKRD42	2.02513e-06	1.16909	up
ENSG00000137492	THAP12	7.37139e-09	1.45051	up
ENSG00000080561	MID2	0.00010765	1.14988	up
ENSG00000005175	RPAP3	0.00667399	0.79654	up
ENSG00000174007	CEP19	4.5751e-06	1.54379	up
ENSG00000158470	B4GALT5	1.59936e-05	0.870003	up
ENSG00000130147	SH3BP4	0.00415162	0.667289	up
ENSG00000121064	SCPEP1	8.14768e-05	0.836432	up
ENSG00000088356	PDRG1	1.7045e-19	1.87449	up
ENSG00000105223	PLD3	0.00901854	0.605482	up
ENSG00000138623	SEMA7A	3.5524e-11	2.12396	up
ENSG00000133639	BTG1	6.87815e-10	1.20182	up
ENSG00000139977	NAA30	5.22691e-12	1.55939	up
ENSG00000085185	BCORL1	0.00468774	0.679274	up
ENSG00000275342	PRAG1	7.34421e-06	1.23459	up
ENSG00000085231	AK6	1.1674e-06	1.20069	up
ENSG00000080603	SRCAP	2.41229e-07	1.06894	up
ENSG00000196878	LAMB3	0.000112354	0.825704	up
ENSG00000115363	EVA1A	1.36441e-20	3.74688	up
ENSG00000152377	SPOCK1	0.00052542	0.781264	up
ENSG00000156860	FBRS	2.95923e-08	1.18043	up
Homo_sapiens_newGene_2303	Homo_sapiens_newGene_2303	4.55344e-11	10.5506	up
ENSG00000023608	SNAPC1	0.0035914	0.970771	up
ENSG00000107338	SHB	1.04077e-19	2.29301	up
ENSG00000168528	SERINC2	0.00933099	0.698431	up
ENSG00000150991	UBC	7.05874e-05	0.767274	up
ENSG00000115128	SF3B6	8.83945e-05	0.900676	up
ENSG00000166741	NNMT	0.00429629	0.668916	up
ENSG00000166747	AP1G1	0.000528322	0.784473	up
ENSG00000167977	KCTD5	1.70207e-05	0.990549	up
ENSG00000112473	SLC39A7	8.98243e-07	1.0599	up
Homo_sapiens_newGene_4443	Homo_sapiens_newGene_4443	0.000724564	3.38093	up
ENSG00000185453	ZSWIM9	5.12031e-05	1.18155	up
ENSG00000175224	ATG13	7.01491e-05	0.795064	up
ENSG00000197483	ZNF628	1.90034e-10	1.84502	up
ENSG00000198680	TUSC1	0.000135844	0.909786	up
ENSG00000204516	MICB	7.43829e-05	0.921508	up
ENSG00000008294	SPAG9	2.40377e-06	1.13391	up
ENSG00000177150	FAM210A	1.47139e-11	1.68052	up
ENSG00000274180	NATD1	0.00758037	0.909021	up
ENSG00000085433	WDR47	1.22267e-10	1.83827	up
ENSG00000133874	RNF122	3.83154e-14	2.28508	up
ENSG00000126775	ATG14	0.000130001	0.898442	up
ENSG00000117143	UAP1	0.00017938	1.05657	up
ENSG00000131116	ZNF428	0.000542866	0.84947	up
ENSG00000131115	ZNF227	6.51175e-09	1.63056	up
ENSG00000105583	WDR83OS	0.00932151	0.62937	up
ENSG00000109606	DHX15	0.00411084	0.706877	up
ENSG00000118263	KLF7	4.27883e-20	2.63763	up
ENSG00000102580	DNAJC3	2.33855e-06	1.26522	up
ENSG00000105058	FAM32A	3.77019e-09	1.15507	up
ENSG00000088256	GNA11	0.000121595	0.841473	up
ENSG00000172262	ZNF131	8.32034e-07	1.16072	up
ENSG00000186364	NUDT17	9.44345e-07	2.69763	up
ENSG00000108262	GIT1	0.00424767	0.631807	up
Homo_sapiens_newGene_2137	Homo_sapiens_newGene_2137	0.000524837	0.872009	up
ENSG00000104723	TUSC3	0.00610696	1.92026	up
ENSG00000196449	YRDC	4.51553e-12	1.55305	up
ENSG00000151388	ADAMTS12	1.77561e-08	9.47692	up
ENSG00000104899	AMH	2.45687e-17	2.19942	up
ENSG00000104897	SF3A2	0.00954497	0.603124	up
Homo_sapiens_newGene_4269	Homo_sapiens_newGene_4269	3.28186e-12	1.97565	up
Homo_sapiens_newGene_4262	Homo_sapiens_newGene_4262	0.00831482	1.83149	up
ENSG00000185950	IRS2	2.61398e-27	2.18231	up
ENSG00000185955	C7orf61	2.56165e-05	3.11896	up
ENSG00000163694	RBM47	2.58475e-07	1.0757	up
ENSG00000058085	LAMC2	0.00247978	2.44445	up
ENSG00000127554	GFER	1.01243e-10	1.4567	up
ENSG00000125952	MAX	8.57181e-10	1.30563	up
ENSG00000280987	MATR3	2.65358e-07	1.43119	up
ENSG00000158828	PINK1	5.65718e-05	0.960313	up
ENSG00000010072	SPRTN	0.00122239	0.858966	up
ENSG00000175387	SMAD2	0.000251346	0.742935	up
ENSG00000065833	ME1	1.32527e-24	1.92923	up
ENSG00000151893	CACUL1	0.00225802	0.676477	up
ENSG00000082641	NFE2L1	7.40308e-15	1.53035	up
ENSG00000160785	SLC25A44	1.81441e-07	1.13294	up
ENSG00000136560	TANK	7.76038e-06	1.15966	up
ENSG00000073756	PTGS2	1.96939e-144	5.68879	up
ENSG00000111961	SASH1	9.21185e-09	1.56241	up
ENSG00000072401	UBE2D1	0.000175703	1.09763	up
ENSG00000134686	PHC2	0.000415103	0.79972	up
ENSG00000023318	ERP44	0.000440087	0.772232	up
ENSG00000169919	GUSB	0.00397585	0.658786	up
ENSG00000138798	EGF	0.00497558	1.09836	up
ENSG00000153827	TRIP12	0.00025537	0.824248	up
Homo_sapiens_newGene_5076	Homo_sapiens_newGene_5076	5.03496e-11	2.02014	up
ENSG00000180901	KCTD2	6.56121e-10	1.29941	up
ENSG00000178623	GPR35	2.54606e-05	2.89223	up
ENSG00000152061	RABGAP1L	0.00135045	0.961447	up
ENSG00000047056	WDR37	0.0047162	0.676769	up
ENSG00000092203	TOX4	2.36074e-05	0.887938	up
Homo_sapiens_newGene_4387	Homo_sapiens_newGene_4387	0.0087686	2.26523	up
Homo_sapiens_newGene_4385	Homo_sapiens_newGene_4385	3.1455e-08	1.3787	up
ENSG00000126603	GLIS2	3.92283e-06	1.15888	up
ENSG00000158161	EYA3	0.000238038	0.905007	up
ENSG00000167904	TMEM68	1.06687e-07	1.3248	up
ENSG00000035928	RFC1	1.03755e-10	1.51821	up
ENSG00000050405	LIMA1	1.37618e-11	1.34817	up
ENSG00000157800	SLC37A3	0.000596274	0.784051	up
ENSG00000011260	UTP18	2.94962e-09	1.19966	up
ENSG00000121579	NAA50	5.66107e-05	0.877107	up
ENSG00000004809	SLC22A16	3.10467e-10	10.2086	up
ENSG00000121390	PSPC1	2.78572e-13	1.84609	up
ENSG00000171872	KLF17	0.000262489	1.87588	up
ENSG00000078140	UBE2K	3.66175e-05	0.862915	up
ENSG00000065970	FOXJ2	0.00035061	0.839952	up
ENSG00000179119	SPTY2D1	2.13814e-13	1.93906	up
ENSG00000135318	NT5E	1.27162e-07	1.60114	up
ENSG00000038295	TLL1	0.000120206	1.0465	up
ENSG00000089486	CDIP1	0.0020748	0.718188	up
ENSG00000095752	IL11	0.00210069	1.73174	up
ENSG00000066697	MSANTD3	4.36326e-11	1.46597	up
ENSG00000147416	ATP6V1B2	3.1644e-07	1.12947	up
ENSG00000136158	SPRY2	8.93015e-23	2.26171	up
ENSG00000137203	TFAP2A	5.20887e-12	1.34087	up
ENSG00000116701	NCF2	1.56535e-06	2.86754	up
ENSG00000113282	CLINT1	6.82523e-05	0.907179	up
ENSG00000140455	USP3	2.18096e-10	1.4039	up
ENSG00000174529	TMEM81	0.00556283	1.27152	up
ENSG00000139233	LLPH	0.00675255	0.726884	up
ENSG00000143183	TMCO1	0.000102244	0.805756	up
ENSG00000110218	PANX1	4.85706e-11	1.51366	up
ENSG00000162777	DENND2D	2.49016e-14	3.63421	up
ENSG00000162775	RBM15	1.1228e-05	1.08166	up
ENSG00000162772	ATF3	2.32392e-15	2.10392	up
ENSG00000163795	ZNF513	1.63825e-08	1.9923	up
ENSG00000139725	RHOF	6.22892e-05	0.961597	up
ENSG00000139722	VPS37B	3.40026e-16	1.72664	up
ENSG00000169891	REPS2	0.00301662	0.818513	up
ENSG00000169896	ITGAM	0.00283678	2.39645	up
ENSG00000127920	GNG11	1.30644e-07	1.1739	up
ENSG00000223802	CERS1	0.000542182	3.16187	up
ENSG00000196352	CD55	1.75627e-09	1.22405	up
ENSG00000196357	ZNF565	0.00480747	1.48141	up
ENSG00000070778	PTPN21	0.00594583	0.781766	up
ENSG00000070770	CSNK2A2	1.46881e-07	1.05	up
ENSG00000197406	DIO3	4.65828e-20	6.88781	up
ENSG00000125657	TNFSF9	0.00116723	0.653181	up
ENSG00000125651	GTF2F1	0.000442862	0.739278	up
ENSG00000124380	SNRNP27	1.30599e-05	0.954597	up
ENSG00000204599	TRIM39	3.98702e-06	1.13394	up
ENSG00000204592	HLA-E	5.27407e-06	1.0524	up
ENSG00000226979	LTA	6.51285e-07	8.77948	up
ENSG00000106302	HYAL4	2.91035e-06	3.71218	up
ENSG00000084234	APLP2	0.00145278	0.612808	up
ENSG00000182287	AP1S2	0.00313992	0.858737	up
ENSG00000204272	NBDY	5.33155e-05	0.954513	up
ENSG00000206527	HACD2	2.26619e-06	1.0176	up
ENSG00000159069	FBXW5	0.00530514	0.628382	up
ENSG00000130066	SAT1	3.38849e-32	2.70805	up
ENSG00000145919	BOD1	7.26271e-17	1.68944	up
ENSG00000128242	GAL3ST1	0.00100579	3.07639	up
ENSG00000131737	KRT34	2.87484e-09	6.56811	up
ENSG00000147669	POLR2K	0.000359564	0.808279	up
ENSG00000071553	ATP6AP1	0.00216006	0.67248	up
ENSG00000133773	CCDC59	0.000223722	1.00717	up
ENSG00000264364	DYNLL2	0.000775978	0.723209	up
ENSG00000213625	LEPROT	4.69243e-05	0.998623	up
ENSG00000139146	SINHCAF	6.55667e-18	1.66071	up
ENSG00000180573	HIST1H2AC	1.78657e-15	1.76698	up
ENSG00000111897	SERINC1	5.15745e-11	1.57142	up
ENSG00000142627	EPHA2	5.93922e-33	2.6296	up
ENSG00000168646	AXIN2	0.00608228	2.68723	up
ENSG00000166398	KIAA0355	1.21196e-08	1.26159	up
ENSG00000152795	HNRNPDL	0.000267978	0.72071	up
Homo_sapiens_newGene_2800	Homo_sapiens_newGene_2800	1.08558e-05	5.62843	up
ENSG00000182224	CYB5D1	0.000159061	0.852091	up
ENSG00000182220	ATP6AP2	0.00132412	0.713782	up
ENSG00000091651	ORC6	0.000810042	0.785115	up
ENSG00000186684	CYP27C1	5.14572e-08	5.58111	up
ENSG00000185798	WDR53	0.0027521	0.902543	up
ENSG00000185246	PRPF39	0.000902533	1.2115	up
ENSG00000090520	DNAJB11	5.01422e-06	0.915536	up
Homo_sapiens_newGene_3032	Homo_sapiens_newGene_3032	0.000241053	0.819732	up
ENSG00000166822	TMEM170A	1.1219e-11	1.62	up
ENSG00000198034	RPS4X	9.01864e-05	0.756226	up
ENSG00000141428	C18orf21	0.00704819	0.782894	up
ENSG00000141425	RPRD1A	0.000172626	0.880569	up
ENSG00000224420	ADM5	0.00960762	1.0801	up
ENSG00000198853	RUSC2	6.26914e-06	1.03984	up
ENSG00000157538	VPS26C	4.9347e-11	1.36278	up
ENSG00000235272	RAMACL	5.05914e-08	2.48953	up
ENSG00000117625	RCOR3	1.60704e-09	1.34544	up
ENSG00000134352	IL6ST	0.00180825	0.965736	up
ENSG00000049249	TNFRSF9	6.72827e-44	4.37974	up
ENSG00000144857	BOC	1.62695e-06	8.60159	up
ENSG00000092978	GPATCH2	0.000486173	1.09479	up
ENSG00000111300	NAA25	0.000247706	0.938509	up
ENSG00000135404	CD63	0.00175674	0.668323	up
ENSG00000068323	TFE3	2.43989e-08	1.23661	up
ENSG00000142867	BCL10	6.35906e-10	1.36431	up
ENSG00000108691	CCL2	1.10575e-74	5.38482	up
ENSG00000108349	CASC3	0.000571664	0.720124	up
ENSG00000141985	SH3GL1	0.007746	0.618378	up
ENSG00000104447	TRPS1	1.31819e-05	1.13307	up
ENSG00000140299	BNIP2	2.35048e-06	1.15708	up
ENSG00000140297	GCNT3	0.00726944	0.94462	up
ENSG00000104998	IL27RA	0.00181649	0.912439	up
Homo_sapiens_newGene_991	Homo_sapiens_newGene_991	1.60629e-08	8.63547	up
ENSG00000106591	MRPL32	0.000229167	0.819737	up
ENSG00000140830	TXNL4B	3.03556e-14	1.76861	up
ENSG00000184182	UBE2F	4.7216e-05	1.0053	up
Homo_sapiens_newGene_6199	Homo_sapiens_newGene_6199	5.41332e-56	3.02342	up
Homo_sapiens_newGene_6191	Homo_sapiens_newGene_6191	3.15543e-07	9.004	up
Homo_sapiens_newGene_6193	Homo_sapiens_newGene_6193	6.65141e-09	9.7794	up
ENSG00000167985	SDHAF2	8.94637e-09	1.17893	up
ENSG00000092820	EZR	1.51046e-06	0.947712	up
ENSG00000127452	FBXL12	0.000502214	0.927082	up
ENSG00000132003	ZSWIM4	2.21252e-07	1.21026	up
ENSG00000008130	NADK	6.63288e-05	0.831037	up
ENSG00000159256	MORC3	6.66977e-08	1.65941	up
ENSG00000198912	C1orf174	0.00010993	1.07381	up
ENSG00000125149	C16orf70	0.00861311	0.727976	up
ENSG00000125148	MT2A	3.87954e-06	1.18655	up
ENSG00000002834	LASP1	0.00157864	0.659919	up
ENSG00000163877	SNIP1	1.55758e-07	1.21432	up
ENSG00000163870	TPRA1	4.82547e-06	0.952453	up
ENSG00000085721	RRN3	2.05771e-07	1.29608	up
ENSG00000116786	PLEKHM2	1.33598e-05	0.980937	up
ENSG00000278311	GGNBP2	3.20712e-05	0.955082	up
ENSG00000134256	CD101	1.6527e-13	2.52299	up
ENSG00000105879	CBLL1	4.09841e-08	1.29938	up
ENSG00000131023	LATS1	0.00398991	0.771889	up
ENSG00000142279	WTIP	0.00696765	1.84435	up
ENSG00000102471	NDFIP2	1.04904e-07	1.08707	up
ENSG00000147174	GCNA	5.52841e-10	2.57499	up
ENSG00000169813	HNRNPF	0.000135439	0.730084	up
ENSG00000169814	BTD	0.00158959	0.783637	up
ENSG00000048471	SNX29	5.68984e-10	1.39004	up
ENSG00000109738	GLRB	0.00827144	1.00019	up
ENSG00000090776	EFNB1	5.26254e-10	1.73811	up
ENSG00000105127	AKAP8	1.43899e-09	1.28518	up
ENSG00000146221	TCTE1	1.55957e-10	3.91861	up
ENSG00000133318	RTN3	0.000804174	0.664998	up
ENSG00000108064	TFAM	9.49444e-05	0.909549	up
ENSG00000181938	GINS3	1.80685e-05	1.06423	up
ENSG00000107560	RAB11FIP2	0.00157521	0.941249	up
ENSG00000196531	NACA	0.0020209	0.616289	up
ENSG00000140319	SRP14	0.000869225	0.65297	up
ENSG00000152380	FAM151B	0.00232222	1.95305	up
ENSG00000160888	IER2	1.60338e-17	1.75637	up
ENSG00000102805	CLN5	1.24252e-08	1.27776	up
ENSG00000143850	PLEKHA6	1.14399e-12	2.15953	up
ENSG00000168374	ARF4	9.07269e-08	1.04867	up
ENSG00000100601	ALKBH1	2.08987e-05	1.1273	up
ENSG00000131931	THAP1	5.8168e-14	2.04286	up
ENSG00000173812	EIF1	2.86816e-23	1.78989	up
ENSG00000011451	WIZ	0.001286	0.681987	up
ENSG00000090238	YPEL3	1.89823e-09	1.64253	up
ENSG00000129194	SOX15	1.32786e-11	3.80675	up
ENSG00000197191	CYSRT1	0.000551804	2.11918	up
ENSG00000120742	SERP1	0.000665837	0.657103	up
ENSG00000075413	MARK3	3.80629e-05	0.859603	up
ENSG00000166123	GPT2	0.000100564	0.819709	up
ENSG00000135052	GOLM1	0.001445	0.62095	up
ENSG00000115902	SLC1A4	0.00145813	0.710858	up
ENSG00000115904	SOS1	0.00145834	0.809763	up
ENSG00000172809	RPL38	0.00673283	0.643731	up
ENSG00000145780	FEM1C	0.000179484	1.02231	up
ENSG00000197976	AKAP17A	8.55971e-55	2.97174	up
Homo_sapiens_newGene_6094	Homo_sapiens_newGene_6094	1.23601e-06	2.01284	up
Homo_sapiens_newGene_6093	Homo_sapiens_newGene_6093	0.000213765	0.855195	up
ENSG00000166311	SMPD1	0.000136176	0.855428	up
ENSG00000184575	XPOT	0.000199991	0.844413	up
ENSG00000215301	DDX3X	1.11255e-13	1.81537	up
ENSG00000106853	PTGR1	2.69094e-05	0.86634	up
ENSG00000153046	CDYL	4.40217e-07	1.09222	up
ENSG00000153048	CARHSP1	0.00125684	0.894817	up
[truncated: 3,034 more rows]
