# Supplementary material for: Ruthenium(II) Lipid‐Mimics Drive Lipid Phase Separation to Arouse Autophagy‐Ferroptosis Cascade for Photoimmunotherapy
Source: Adv Sci (Weinh). 2024 Nov 22;12(3):2411629. doi: 10.1002/advs.202411629 (PMC11744722; doi:10.1002/advs.202411629)
Supplement: Supplementary file 4 — Supporting Information [file ADVS-12-2411629-s002.zip › Supplementary Data S4.xlsx]

## Sheet: Sheet1
Supplementary data S4. The differential expressed genes between Ru-LipM_light group and Ru-LipM_dark group in the standard as FDR value<0.01 and FC > 1.5 or < 0.67
#ID	Symbol	FDR	log2FC	regulated
ENSG00000169740	ZNF32	2.40089e-14	3.16856	up
ENSG00000168298	HIST1H1E	5.76386e-05	3.10313	up
ENSG00000168291	PDHB	2.20483e-38	2.79703	up
Homo_sapiens_newGene_644	Homo_sapiens_newGene_644	1.38883e-15	2.02561	up
ENSG00000149792	MRPL49	7.74544e-13	1.56832	up
ENSG00000149798	CDC42EP2	1.67392e-10	1.93696	up
ENSG00000187961	KLHL17	7.14863e-05	1.2416	up
ENSG00000149243	KLHL35	5.61725e-54	3.72427	up
ENSG00000184709	LRRC26	2.77723e-28	4.66044	up
ENSG00000163466	ARPC2	0.000498425	0.700239	up
ENSG00000163467	TSACC	0.00340791	2.8697	up
ENSG00000163468	CCT3	4.35617e-11	1.30884	up
ENSG00000118640	VAMP8	6.73923e-25	2.32384	up
ENSG00000115073	ACTR1B	8.44677e-28	2.52766	up
ENSG00000182010	RTKN2	0.00757356	1.11941	up
Homo_sapiens_newGene_4663	Homo_sapiens_newGene_4663	1.18857e-10	2.89972	up
Homo_sapiens_newGene_4662	Homo_sapiens_newGene_4662	0.00193406	1.1333	up
ENSG00000165304	MELK	1.86259e-08	1.24935	up
ENSG00000101608	MYL12A	5.48332e-25	1.95515	up
ENSG00000175550	DRAP1	4.7162e-12	1.59417	up
ENSG00000100288	CHKB	1.51117e-14	2.42012	up
ENSG00000124217	MOCS3	9.65065e-08	2.05633	up
ENSG00000247596	TWF2	1.69104e-16	1.89561	up
ENSG00000161970	RPL26	1.48216e-24	2.04925	up
ENSG00000177954	RPS27	7.99352e-31	2.39243	up
ENSG00000177951	BET1L	0.000185101	1.04094	up
ENSG00000198242	RPL23A	9.69682e-09	1.07471	up
ENSG00000034693	PEX3	6.43403e-11	1.98577	up
ENSG00000176396	EID2	1.43371e-06	1.3726	up
ENSG00000167536	DHRS13	1.20628e-09	1.88119	up
ENSG00000237289	CKMT1B	2.23897e-24	3.04867	up
Homo_sapiens_newGene_1291	Homo_sapiens_newGene_1291	6.53211e-06	1.04751	up
ENSG00000137404	NRM	4.94715e-05	1.57805	up
ENSG00000130751	NPAS1	1.1281e-09	3.45594	up
ENSG00000110756	HPS5	0.00321148	0.869641	up
ENSG00000072506	HSD17B10	2.44302e-24	2.27205	up
ENSG00000042753	AP2S1	3.39356e-18	1.80673	up
ENSG00000111481	COPZ1	1.36821e-29	2.4145	up
ENSG00000142252	GEMIN7	3.87753e-21	2.5834	up
ENSG00000135587	SMPD2	9.72306e-46	3.7821	up
ENSG00000071082	RPL31	5.54424e-32	2.15029	up
ENSG00000135632	SMYD5	2.23675e-06	1.13562	up
ENSG00000147155	EBP	1.11987e-09	1.48648	up
ENSG00000100395	L3MBTL2	0.000238819	0.894856	up
ENSG00000196550	FAM72A	0.00144809	1.30469	up
ENSG00000124588	NQO2	5.39357e-33	2.55439	up
ENSG00000167333	TRIM68	5.48732e-05	1.47762	up
ENSG00000178927	CYBC1	3.2796e-22	2.91259	up
ENSG00000178921	PFAS	6.64806e-06	1.09003	up
ENSG00000178922	HYI	2.37283e-60	5.00877	up
ENSG00000114268	PFKFB4	0.00633078	1.32556	up
ENSG00000198721	ECI2	8.90427e-08	1.13155	up
ENSG00000127774	EMC6	3.68169e-48	3.21659	up
ENSG00000233927	RPS28	1.03985e-08	1.14904	up
Homo_sapiens_newGene_5702	Homo_sapiens_newGene_5702	1.91279e-05	2.58713	up
ENSG00000159377	PSMB4	1.16121e-30	2.38096	up
ENSG00000130511	SSBP4	2.73521e-09	1.84996	up
ENSG00000164758	MED30	0.00323412	0.85239	up
ENSG00000164751	PEX2	4.13762e-15	2.02114	up
ENSG00000160124	CCDC58	3.59598e-13	2.18861	up
ENSG00000069998	HDHD5	2.06616e-32	2.69702	up
ENSG00000240065	PSMB9	1.36633e-44	4.54045	up
ENSG00000148225	WDR31	1.94599e-06	3.19275	up
ENSG00000144579	CTDSP1	0.00090145	0.812206	up
ENSG00000066468	FGFR2	0.000256496	3.39156	up
ENSG00000080189	SLC35C2	7.08082e-05	1.04998	up
ENSG00000147889	CDKN2A	3.76446e-19	1.94076	up
ENSG00000113389	NPR3	8.72248e-08	1.13027	up
ENSG00000113387	SUB1	3.51903e-11	1.28056	up
ENSG00000099984	GSTT2	7.01576e-05	2.57644	up
ENSG00000061656	SPAG4	0.00429086	2.56217	up
ENSG00000073578	SDHA	1.36809e-13	1.73414	up
ENSG00000089009	RPL6	0.00149057	0.617782	up
ENSG00000089006	SNX5	5.1922e-32	2.56472	up
ENSG00000107833	NPM3	1.85648e-28	2.55206	up
ENSG00000156508	EEF1A1	3.2557e-06	0.842288	up
ENSG00000103642	LACTB	9.16035e-05	0.985902	up
Homo_sapiens_newGene_213	Homo_sapiens_newGene_213	1.19043e-17	3.24596	up
ENSG00000076924	XAB2	1.12335e-12	1.52484	up
ENSG00000135776	ABCB10	0.000494885	1.09581	up
ENSG00000135775	COG2	9.50543e-06	0.950433	up
ENSG00000139428	MMAB	1.45649e-50	3.45208	up
ENSG00000165644	COMTD1	1.306e-41	3.09469	up
ENSG00000187024	PTRH1	1.26383e-69	5.59447	up
ENSG00000213401	MAGEA12	1.11145e-05	0.856091	up
ENSG00000166946	CCNDBP1	6.0496e-08	1.15267	up
ENSG00000181852	RNF41	8.52701e-23	2.19509	up
ENSG00000168936	TMEM129	4.15915e-06	1.45318	up
ENSG00000126883	NUP214	0.00310865	0.648811	up
ENSG00000204922	UQCC3	3.15979e-59	3.91057	up
ENSG00000121542	SEC22A	2.45366e-12	1.84013	up
ENSG00000187840	EIF4EBP1	6.93331e-18	2.22543	up
ENSG00000123933	MXD4	1.25768e-05	0.950063	up
ENSG00000140525	FANCI	3.97419e-26	2.63631	up
ENSG00000167107	ACSF2	3.87523e-23	2.7523	up
ENSG00000167103	PIP5KL1	0.000112944	1.95101	up
Homo_sapiens_newGene_2631	Homo_sapiens_newGene_2631	5.08949e-10	1.77084	up
ENSG00000166855	CLPX	8.32728e-06	1.18983	up
Homo_sapiens_newGene_3215	Homo_sapiens_newGene_3215	1.88355e-17	3.68138	up
ENSG00000122912	SLC25A16	6.10374e-09	2.82086	up
Homo_sapiens_newGene_5911	Homo_sapiens_newGene_5911	0.000400763	4.04064	up
ENSG00000154065	ANKRD29	2.82206e-10	2.00702	up
ENSG00000198551	ZNF627	9.33631e-10	2.43215	up
ENSG00000198556	ZNF789	0.00726615	1.02978	up
ENSG00000198554	WDHD1	3.33989e-11	2.39263	up
ENSG00000136950	ARPC5L	5.2599e-10	1.28972	up
ENSG00000096080	MRPS18A	1.0522e-71	4.3437	up
ENSG00000105402	NAPA	1.5451e-07	1.07343	up
ENSG00000105404	RABAC1	2.54994e-20	2.24307	up
ENSG00000181218	HIST3H2A	1.81887e-20	2.32686	up
ENSG00000014919	COX15	0.00100779	0.786353	up
ENSG00000131981	LGALS3	7.56726e-37	2.65606	up
ENSG00000166337	TAF10	3.37139e-28	2.60479	up
ENSG00000084652	TXLNA	0.000129917	0.825191	up
ENSG00000020426	MNAT1	6.23156e-12	1.62192	up
ENSG00000138111	MFSD13A	5.6445e-08	1.87961	up
ENSG00000196923	PDLIM7	4.57753e-17	2.22173	up
ENSG00000173786	CNP	5.30509e-08	1.09687	up
Homo_sapiens_newGene_1976	Homo_sapiens_newGene_1976	0.00739022	2.78077	up
ENSG00000247626	MARS2	7.49467e-07	1.9673	up
ENSG00000106244	PDAP1	9.32527e-29	2.41342	up
ENSG00000072210	ALDH3A2	2.24197e-06	0.943789	up
ENSG00000266173	STRADA	1.82551e-07	1.917	up
ENSG00000100836	PABPN1	0.00481906	0.623799	up
ENSG00000113648	H2AFY	1.45641e-06	0.956744	up
ENSG00000111640	GAPDH	6.02596e-12	1.47137	up
ENSG00000073331	ALPK1	2.31807e-06	1.96414	up
ENSG00000012048	BRCA1	2.34579e-21	2.79563	up
ENSG00000184254	ALDH1A3	3.92414e-10	1.81452	up
ENSG00000138942	RNF185	0.00305017	0.63848	up
ENSG00000163170	BOLA3	2.46239e-38	2.97339	up
ENSG00000182362	YBEY	3.11423e-19	2.17556	up
Homo_sapiens_newGene_2901	Homo_sapiens_newGene_2901	0.000356735	2.38387	up
ENSG00000184787	UBE2G2	4.17942e-06	1.00175	up
ENSG00000184785	SMIM10	1.44609e-11	3.02618	up
ENSG00000112695	COX7A2	7.99359e-42	2.94899	up
ENSG00000112699	GMDS	2.02632e-07	1.26617	up
ENSG00000119514	GALNT12	3.83715e-06	8.34138	up
ENSG00000164961	WASHC5	0.00460349	0.826096	up
ENSG00000164967	RPP25L	2.38142e-100	5.29243	up
Homo_sapiens_newGene_4887	Homo_sapiens_newGene_4887	0.00622228	1.48387	up
ENSG00000165389	SPTSSA	7.4693e-23	2.68675	up
ENSG00000165688	PMPCA	5.56725e-22	2.54233	up
ENSG00000116863	ADPRHL2	2.93007e-23	2.35517	up
ENSG00000006757	PNPLA4	3.10905e-21	2.5008	up
ENSG00000129562	DAD1	1.27137e-07	1.00981	up
ENSG00000164032	H2AFZ	7.92905e-27	1.98859	up
ENSG00000164039	BDH2	3.02221e-19	2.26962	up
ENSG00000100151	PICK1	2.01479e-19	2.40632	up
ENSG00000100150	DEPDC5	4.83849e-06	1.71621	up
ENSG00000125743	SNRPD2	1.35015e-34	2.73162	up
ENSG00000125746	EML2	6.02693e-23	2.26869	up
ENSG00000124299	PEPD	0.000333468	0.740233	up
ENSG00000243989	ACY1	3.38174e-28	3.1836	up
ENSG00000046647	GEMIN8	3.60519e-16	2.29339	up
Homo_sapiens_newGene_5377	Homo_sapiens_newGene_5377	0.000267089	4.03438	up
ENSG00000128654	MTX2	1.41592e-29	2.63047	up
ENSG00000173540	GMPPB	1.04653e-07	1.27294	up
ENSG00000154743	TSEN2	2.90488e-24	2.92246	up
ENSG00000121073	SLC35B1	2.33834e-11	1.56359	up
ENSG00000136856	SLC2A8	6.89757e-18	2.72934	up
ENSG00000132570	PCBD2	3.94903e-07	2.1257	up
ENSG00000108771	DHX58	5.8294e-27	5.60985	up
ENSG00000146282	RARS2	3.7753e-26	2.52907	up
ENSG00000063854	HAGH	3.09088e-33	2.55218	up
ENSG00000066379	ZNRD1	2.45782e-32	2.85775	up
ENSG00000132394	EEFSEC	9.84686e-11	1.96175	up
ENSG00000133627	ACTR3B	1.75099e-06	1.65419	up
ENSG00000101447	FAM83D	7.37089e-06	1.07206	up
ENSG00000214063	TSPAN4	2.27371e-05	0.968997	up
ENSG00000137815	RTF1	1.72518e-10	1.43457	up
ENSG00000137818	RPLP1	7.49161e-19	1.68613	up
ENSG00000138092	CENPO	0.00183632	0.874552	up
ENSG00000138095	LRPPRC	0.00169242	0.713856	up
ENSG00000267855	NDUFA7	3.78522e-41	3.08531	up
ENSG00000054148	PHPT1	1.49136e-33	2.95793	up
ENSG00000150433	TMEM218	6.79255e-07	1.74569	up
ENSG00000100316	RPL3	1.87641e-11	1.40319	up
ENSG00000100319	ZMAT5	0.000408415	0.836724	up
ENSG00000104679	R3HCC1	4.06529e-32	2.66102	up
ENSG00000238227	TMEM250	0.000210782	0.845442	up
ENSG00000156873	PHKG2	2.49412e-17	2.09898	up
ENSG00000172687	ZNF738	0.00872728	1.52613	up
ENSG00000112812	PRSS16	0.000100967	1.49298	up
ENSG00000064199	SPA17	1.66689e-08	2.36232	up
ENSG00000169660	HEXD	1.6437e-10	2.36879	up
ENSG00000168393	DTYMK	3.73544e-45	3.75976	up
Homo_sapiens_newGene_1664	Homo_sapiens_newGene_1664	0.000577782	1.78585	up
ENSG00000180423	HARBI1	1.14964e-10	2.80233	up
ENSG00000103152	MPG	6.20571e-35	3.47202	up
ENSG00000151470	C4orf33	0.00613666	1.39716	up
ENSG00000055950	MRPL43	4.06636e-15	1.75121	up
ENSG00000125534	PPDPF	5.49372e-08	1.41493	up
ENSG00000051180	RAD51	5.09354e-51	3.64802	up
ENSG00000205436	EXOC3L4	5.4087e-07	8.71085	up
ENSG00000157456	CCNB2	3.32702e-35	2.4263	up
ENSG00000108984	MAP2K6	4.39479e-15	2.06385	up
ENSG00000162076	FLYWCH2	7.22694e-47	3.43183	up
ENSG00000166750	SLFN5	3.24377e-08	1.70201	up
ENSG00000162073	PAQR4	1.44135e-10	1.60091	up
ENSG00000280789	PAGR1	3.90269e-42	2.91952	up
ENSG00000165480	SKA3	0.00684958	0.829625	up
ENSG00000186652	PRG2	6.49618e-08	3.13195	up
ENSG00000101161	PRPF6	2.65805e-19	1.94763	up
ENSG00000170791	CHCHD7	1.84215e-08	1.39775	up
ENSG00000121897	LIAS	5.46307e-09	2.05727	up
ENSG00000163382	NAXE	1.09301e-36	3.10865	up
ENSG00000092621	PHGDH	0.000457806	0.692678	up
ENSG00000132801	ZSWIM3	0.0014463	1.49684	up
ENSG00000141577	CEP131	1.42322e-05	1.51957	up
ENSG00000172531	PPP1CA	5.04921e-10	1.38152	up
ENSG00000173660	UQCRH	1.70583e-27	2.26244	up
ENSG00000147804	SLC39A4	9.52409e-16	2.56937	up
ENSG00000162910	MRPL55	8.17884e-51	3.86827	up
ENSG00000122203	KIAA1191	0.00259521	0.606372	up
ENSG00000163993	S100P	1.49778e-27	2.26974	up
ENSG00000145982	FARS2	1.87808e-38	3.42878	up
ENSG00000117153	KLHL12	0.000449811	0.833582	up
ENSG00000103319	EEF2K	2.4238e-26	2.89725	up
ENSG00000102048	ASB9	0.00010363	1.36388	up
ENSG00000109618	SEPSECS	0.00443795	1.73543	up
ENSG00000137824	RMDN3	0.000560185	0.843714	up
ENSG00000175482	POLD4	8.67336e-09	1.90812	up
ENSG00000118894	EEF2KMT	6.14024e-33	4.0381	up
ENSG00000113845	TIMMDC1	3.66577e-05	0.830005	up
ENSG00000104731	KLHDC4	0.000104707	0.911359	up
ENSG00000104738	MCM4	2.69938e-06	0.956786	up
ENSG00000196459	TRAPPC2	4.65774e-05	1.41176	up
ENSG00000104883	PEX11G	2.9915e-14	11.585	up
ENSG00000104886	PLEKHJ1	5.83075e-46	3.26444	up
ENSG00000019144	PHLDB1	0.000417143	1.11558	up
ENSG00000103051	COG4	9.59181e-09	1.46777	up
Homo_sapiens_newGene_2504	Homo_sapiens_newGene_2504	5.99807e-05	1.7549	up
ENSG00000102900	NUP93	6.87612e-16	1.67772	up
ENSG00000102901	CENPT	1.55465e-18	2.65438	up
Homo_sapiens_newGene_4218	Homo_sapiens_newGene_4218	1.31328e-10	3.55321	up
Homo_sapiens_newGene_4211	Homo_sapiens_newGene_4211	0.00208193	2.59914	up
Homo_sapiens_newGene_4214	Homo_sapiens_newGene_4214	5.86499e-16	5.33529	up
ENSG00000178802	MPI	6.51485e-33	3.11178	up
ENSG00000092020	PPP2R3C	0.000138603	1.34891	up
ENSG00000204628	RACK1	0.0022329	0.686973	up
ENSG00000114450	GNB4	0.000345937	0.925572	up
ENSG00000162300	ZFPL1	1.29908e-34	2.97226	up
ENSG00000183474	GTF2H2C	6.6066e-12	1.8678	up
ENSG00000163516	ANKZF1	8.51503e-30	2.93243	up
ENSG00000163517	HDAC11	0.000674564	1.26129	up
ENSG00000205572	SERF1B	6.06197e-21	2.44605	up
ENSG00000127540	UQCR11	5.58008e-32	2.6245	up
ENSG00000130414	NDUFA10	5.07803e-05	0.953674	up
ENSG00000164898	FMC1	7.57024e-43	3.40698	up
ENSG00000164896	FASTK	9.64126e-18	1.99916	up
ENSG00000155621	C9orf85	0.00510379	0.835504	up
ENSG00000186635	ARAP1	1.56844e-05	1.08078	up
ENSG00000196154	S100A4	1.14243e-09	1.49537	up
ENSG00000198088	NUP62CL	4.95495e-08	2.13829	up
ENSG00000198089	SFI1	4.12823e-10	2.11142	up
ENSG00000160796	NBEAL2	0.000270632	1.15149	up
ENSG00000160799	CCDC12	9.05109e-10	1.56021	up
ENSG00000167220	HDHD2	1.10146e-29	4.04677	up
ENSG00000168040	FADD	5.32724e-15	1.65362	up
ENSG00000176155	CCDC57	1.34367e-11	2.20533	up
ENSG00000148303	RPL7A	9.61835e-06	0.963227	up
ENSG00000148308	GTF3C5	6.58044e-05	0.905159	up
ENSG00000095066	HOOK2	3.20126e-09	2.08615	up
ENSG00000166228	PCBD1	1.94431e-07	1.21246	up
ENSG00000116161	CACYBP	9.90204e-10	1.15574	up
ENSG00000117691	NENF	4.78505e-12	1.67939	up
ENSG00000117697	NSL1	2.98808e-33	2.83687	up
ENSG00000167283	ATP5MG	4.61279e-23	2.07524	up
Homo_sapiens_newGene_319	Homo_sapiens_newGene_319	4.79808e-11	5.86812	up
ENSG00000156398	SFXN2	7.37893e-13	4.61522	up
ENSG00000181625	SLX1B	7.07574e-60	4.05534	up
ENSG00000134690	CDCA8	1.22151e-28	2.44964	up
ENSG00000071243	ING3	0.000124595	1.63361	up
ENSG00000105928	GSDME	1.55184e-29	2.81723	up
ENSG00000132661	NXT1	3.01802e-06	1.22716	up
ENSG00000119599	DCAF4	4.49028e-10	2.46227	up
ENSG00000185630	PBX1	8.54293e-06	1.27718	up
ENSG00000169908	TM4SF1	3.24284e-15	1.54405	up
ENSG00000196793	ZNF239	0.000252559	2.06025	up
ENSG00000164306	PRIMPOL	3.54763e-11	3.16918	up
Homo_sapiens_newGene_4805	Homo_sapiens_newGene_4805	4.01274e-07	3.44274	up
ENSG00000182628	SKA2	1.11852e-13	2.21445	up
ENSG00000254858	MPV17L2	2.57159e-37	2.89499	up
ENSG00000104964	AES	0.00201207	0.728836	up
ENSG00000104960	PTOV1	2.37083e-11	1.58198	up
Homo_sapiens_newGene_5042	Homo_sapiens_newGene_5042	4.78201e-14	1.76248	up
Homo_sapiens_newGene_5041	Homo_sapiens_newGene_5041	0.000270446	4.57904	up
ENSG00000106524	ANKMY2	0.00566437	1.11131	up
ENSG00000155868	MED7	3.00492e-31	4.16706	up
Homo_sapiens_newGene_5044	Homo_sapiens_newGene_5044	4.30642e-06	2.9702	up
ENSG00000008988	RPS20	1.44388e-11	1.28204	up
ENSG00000095261	PSMD5	3.40415e-05	0.933797	up
ENSG00000123297	TSFM	1.41953e-12	1.62754	up
ENSG00000091947	TMEM101	5.80279e-24	3.0021	up
Homo_sapiens_newGene_4394	Homo_sapiens_newGene_4394	0.00329573	2.75715	up
Homo_sapiens_newGene_4028	Homo_sapiens_newGene_4028	2.48316e-21	2.17267	up
ENSG00000047597	XK	0.00159432	1.90167	up
ENSG00000128965	CHAC1	2.67504e-14	2.09943	up
ENSG00000184110	EIF3C	2.19052e-07	1.21434	up
ENSG00000162542	TMCO4	2.74131e-12	2.20458	up
ENSG00000204019	CT83	1.66357e-17	2.44751	up
ENSG00000137770	CTDSPL2	0.000125631	0.97301	up
ENSG00000130204	TOMM40	1.05713e-11	1.6481	up
ENSG00000165533	TTC8	9.53323e-09	1.82062	up
ENSG00000178381	ZFAND2A	8.43633e-14	1.72015	up
ENSG00000171865	RNASEH1	1.01604e-13	2.00377	up
ENSG00000171863	RPS7	6.57285e-24	1.91608	up
ENSG00000159792	PSKH1	0.000778769	0.994024	up
ENSG00000171861	MRM3	6.10674e-09	1.37784	up
ENSG00000124802	EEF1E1	3.37024e-26	2.22311	up
ENSG00000160055	TMEM234	3.30208e-05	1.90575	up
ENSG00000243317	STMP1	2.59952e-11	1.60219	up
ENSG00000160051	IQCC	5.66136e-11	2.51057	up
ENSG00000042286	AIFM2	6.81483e-11	1.47577	up
ENSG00000175581	MRPL48	5.42143e-12	1.41829	up
ENSG00000177989	ODF3B	1.72669e-32	4.18338	up
ENSG00000175634	RPS6KB2	9.27642e-26	2.4994	up
ENSG00000147400	CETN2	6.20866e-11	1.40195	up
ENSG00000147403	RPL10	2.17734e-20	1.86562	up
ENSG00000131668	BARX1	0.000621595	0.900156	up
ENSG00000132313	MRPL35	1.09298e-15	1.779	up
ENSG00000177674	AGTRAP	5.76712e-10	1.74359	up
ENSG00000272196	HIST2H2AA4	1.05247e-07	1.33169	up
ENSG00000172009	THOP1	6.51269e-18	1.94066	up
ENSG00000198805	PNP	5.54844e-07	1.02374	up
ENSG00000071994	PDCD2	0.00181904	0.646823	up
ENSG00000136144	RCBTB1	0.000920409	1.18624	up
ENSG00000136147	PHF11	0.00437692	1.27625	up
ENSG00000144199	FAHD2B	1.00619e-32	3.5545	up
ENSG00000174516	PELI3	6.68865e-06	1.73603	up
ENSG00000203705	TATDN3	1.30795e-42	3.56478	up
ENSG00000140990	NDUFB10	3.10921e-14	1.71241	up
ENSG00000169372	CRADD	1.00317e-20	2.66466	up
ENSG00000140995	DEF8	1.52879e-16	2.057	up
ENSG00000169371	SNUPN	9.46576e-12	1.678	up
ENSG00000100632	ERH	9.91491e-13	1.38159	up
ENSG00000111726	CMAS	1.52296e-15	1.73839	up
ENSG00000103485	QPRT	1.01141e-12	2.49774	up
ENSG00000107902	LHPP	2.41378e-17	2.6815	up
ENSG00000118564	FBXL5	2.88422e-13	1.62451	up
ENSG00000134152	KATNBL1	2.80368e-17	2.18495	up
ENSG00000131508	UBE2D2	0.00223935	0.655264	up
ENSG00000014824	SLC30A9	0.00107565	0.887944	up
ENSG00000182196	ARL6IP4	8.26949e-50	3.75009	up
ENSG00000188130	MAPK12	6.49647e-22	2.65444	up
ENSG00000182199	SHMT2	9.06987e-24	2.0871	up
ENSG00000015153	YAF2	0.00363004	0.781854	up
ENSG00000074201	CLNS1A	6.6077e-17	1.77463	up
ENSG00000101255	TRIB3	0.00221003	0.680003	up
ENSG00000154102	C16orf74	2.73222e-26	3.703	up
ENSG00000187118	CMC1	2.40641e-25	2.43903	up
ENSG00000180329	CCDC43	2.63752e-05	1.11878	up
Homo_sapiens_newGene_3168	Homo_sapiens_newGene_3168	0.000355919	4.13715	up
ENSG00000164172	MOCS2	0.00115282	0.722021	up
ENSG00000161526	SAP30BP	2.55336e-18	1.78325	up
ENSG00000160695	VPS11	1.00732e-09	1.65601	up
ENSG00000243667	WDR92	0.000205412	1.38862	up
ENSG00000178718	RPP25	2.91284e-26	2.17939	up
ENSG00000124532	MRS2	0.000235796	0.835938	up
ENSG00000205981	DNAJC19	5.74531e-42	2.92652	up
ENSG00000129480	DTD2	8.68076e-09	2.01513	up
ENSG00000129484	PARP2	2.13946e-07	1.49214	up
ENSG00000205670	SMIM11A	3.0057e-16	2.29089	up
ENSG00000162994	CLHC1	0.00156066	2.16489	up
ENSG00000126709	IFI6	0.000428876	0.971359	up
ENSG00000106330	MOSPD3	6.78154e-05	1.67018	up
ENSG00000129810	SGO1	0.00501775	1.04163	up
ENSG00000159055	MIS18A	4.13065e-12	1.93843	up
ENSG00000104524	PYCR3	1.0062e-81	6.39638	up
ENSG00000104522	TSTA3	1.91028e-28	2.48337	up
ENSG00000082146	STRADB	4.0462e-15	2.46467	up
ENSG00000132434	LANCL2	2.02104e-05	1.13032	up
ENSG00000132432	SEC61G	0.000244237	0.8913	up
ENSG00000069275	NUCKS1	3.77168e-27	2.09716	up
ENSG00000145293	ENOPH1	3.94781e-09	1.28077	up
ENSG00000197150	ABCB8	2.69428e-11	1.73119	up
ENSG00000141639	MAPK4	3.98493e-05	2.80114	up
ENSG00000066230	SLC9A3	3.73321e-10	1.55509	up
ENSG00000173145	NOC3L	4.68569e-24	2.75321	up
ENSG00000173141	MRPL57	5.6645e-47	3.29391	up
ENSG00000100056	ESS2	3.27125e-08	1.4381	up
ENSG00000213186	TRIM59	1.42132e-05	5.50681	up
ENSG00000088766	CRLS1	9.61748e-23	2.03677	up
ENSG00000102981	PARD6A	1.30018e-21	3.45538	up
ENSG00000102984	ZNF821	0.00104049	1.28045	up
ENSG00000117450	PRDX1	0.000285003	0.70623	up
ENSG00000123395	ATG101	6.28525e-06	0.924797	up
Homo_sapiens_newGene_3740	Homo_sapiens_newGene_3740	8.73139e-07	2.25435	up
Homo_sapiens_newGene_3749	Homo_sapiens_newGene_3749	3.26491e-08	2.32474	up
ENSG00000114107	CEP70	0.00996372	1.00498	up
ENSG00000025770	NCAPH2	1.35866e-31	2.73844	up
ENSG00000187091	PLCD1	5.51715e-05	4.80135	up
ENSG00000244509	APOBEC3C	0.006927	0.807838	up
ENSG00000166411	IDH3A	0.00513542	0.612672	up
ENSG00000011009	LYPLA2	5.62253e-10	1.4093	up
ENSG00000164815	ORC5	8.917e-11	1.72477	up
ENSG00000158526	TSR2	6.20473e-05	0.950734	up
ENSG00000185787	MORF4L1	0.00206481	0.590189	up
ENSG00000055147	FAM114A2	0.00124602	1.11322	up
Homo_sapiens_newGene_1877	Homo_sapiens_newGene_1877	1.95383e-06	1.02337	up
ENSG00000175318	GRAMD2A	1.53881e-07	8.93623	up
ENSG00000134802	SLC43A3	3.14591e-10	1.40091	up
ENSG00000198001	IRAK4	0.000974078	1.09534	up
ENSG00000134809	TIMM10	4.7797e-47	3.43807	up
ENSG00000181610	MRPS23	2.02397e-49	3.02904	up
ENSG00000167733	HSD11B1L	1.06125e-05	2.52119	up
ENSG00000007264	MATK	8.3015e-11	1.92937	up
ENSG00000163923	RPL39L	1.2986e-57	4.22453	up
ENSG00000136518	ACTL6A	1.93341e-25	2.04208	up
ENSG00000084072	PPIE	6.99118e-34	2.62835	up
ENSG00000165801	ARHGEF40	0.000398948	1.69144	up
ENSG00000221869	CEBPD	5.33793e-32	3.24552	up
ENSG00000128891	CCDC32	6.06848e-17	2.05507	up
ENSG00000276045	ORAI1	0.00861114	0.721577	up
ENSG00000278535	DHRS11	3.53969e-47	4.81219	up
ENSG00000173436	MINOS1	4.32818e-17	1.88863	up
ENSG00000170315	UBB	6.40028e-18	1.70065	up
ENSG00000170312	CDK1	9.90606e-33	2.72026	up
ENSG00000170310	STX8	9.35372e-13	1.98609	up
ENSG00000110046	ATG2A	3.14835e-08	1.70225	up
ENSG00000129317	PUS7L	2.29694e-09	2.68647	up
ENSG00000144848	ATG3	0.000202291	0.776678	up
ENSG00000143811	PYCR2	3.41273e-65	3.49181	up
ENSG00000131979	GCH1	4.35168e-09	1.77073	up
ENSG00000149179	C11orf49	5.85601e-13	2.18096	up
ENSG00000142856	ITGB3BP	6.79903e-83	4.26097	up
ENSG00000115561	CHMP3	0.000705212	0.74398	up
ENSG00000172428	COPS9	2.59015e-15	1.79387	up
ENSG00000116205	TCEANC2	1.12733e-05	1.43348	up
ENSG00000197043	ANXA6	1.74983e-12	1.7957	up
Homo_sapiens_newGene_689	Homo_sapiens_newGene_689	0.000503771	2.6488	up
ENSG00000077380	DYNC1I2	9.21097e-10	1.51143	up
ENSG00000203812	HIST2H2AA3	7.7982e-08	1.34695	up
ENSG00000180992	MRPL14	9.68957e-23	2.52418	up
ENSG00000140280	LYSMD2	0.000156617	1.13079	up
ENSG00000140287	HDC	6.41683e-06	4.51226	up
ENSG00000076382	SPAG5	5.56472e-17	1.68749	up
ENSG00000101361	NOP56	1.44908e-14	1.54298	up
ENSG00000213397	HAUS7	4.709e-42	3.48679	up
Homo_sapiens_newGene_2262	Homo_sapiens_newGene_2262	1.1009e-14	2.44857	up
ENSG00000143486	EIF2D	6.21663e-16	1.80607	up
ENSG00000123213	NLN	1.02148e-13	1.93348	up
ENSG00000123219	CENPK	1.6741e-18	2.60918	up
ENSG00000169714	CNBP	0.00043531	0.657867	up
ENSG00000111602	TIMELESS	2.31172e-13	1.6044	up
ENSG00000161265	U2AF1L4	2.05704e-10	3.62541	up
Homo_sapiens_newGene_6218	Homo_sapiens_newGene_6218	0.000455421	2.15944	up
Homo_sapiens_newGene_6215	Homo_sapiens_newGene_6215	0.00263524	2.75515	up
ENSG00000162894	FCMR	2.26572e-13	3.26355	up
ENSG00000114686	MRPL3	8.99641e-14	1.40532	up
ENSG00000183336	BOLA2	4.51452e-28	3.36053	up
ENSG00000115042	FAHD2A	3.68648e-33	2.87923	up
ENSG00000125821	DTD1	1.02057e-32	2.73987	up
ENSG00000125826	RBCK1	2.65456e-13	1.69372	up
ENSG00000205323	SARNP	1.0356e-44	3.08885	up
ENSG00000166595	CIAO2B	1.23107e-10	1.46326	up
ENSG00000068028	RASSF1	2.28001e-05	0.92544	up
ENSG00000198901	PRC1	7.9654e-13	1.41488	up
ENSG00000178307	TMEM11	0.000592263	0.733281	up
ENSG00000128422	KRT17	1.77767e-61	5.37262	up
ENSG00000120656	TAF12	1.70295e-27	2.73363	up
ENSG00000161016	RPL8	1.16615e-15	1.74301	up
ENSG00000183856	IQGAP3	9.07478e-13	2.23279	up
ENSG00000198270	TMEM116	0.00214802	1.43666	up
ENSG00000198276	UCKL1	2.54806e-24	3.08094	up
ENSG00000167508	MVD	1.61873e-39	3.15455	up
Homo_sapiens_newGene_2244	Homo_sapiens_newGene_2244	8.05087e-13	2.26953	up
ENSG00000147383	NSDHL	1.0745e-05	1.05042	up
ENSG00000136492	BRIP1	8.32681e-08	2.41893	up
ENSG00000080345	RIF1	0.00524955	0.903103	up
ENSG00000130762	ARHGEF16	1.19368e-07	1.66751	up
ENSG00000068438	FTSJ1	5.03922e-24	2.3454	up
ENSG00000168028	RPSA	4.48642e-27	2.42278	up
ENSG00000088930	XRN2	0.00389294	0.617574	up
ENSG00000105808	RASA4	0.00680429	1.79255	up
Homo_sapiens_newGene_182	Homo_sapiens_newGene_182	0.000284702	2.31525	up
Homo_sapiens_newGene_185	Homo_sapiens_newGene_185	2.07735e-09	2.34365	up
ENSG00000119650	IFT43	2.01992e-14	2.32566	up
ENSG00000188428	BLOC1S5	6.09838e-06	1.2227	up
ENSG00000115685	PPP1R7	6.51606e-10	1.54743	up
ENSG00000115687	PASK	0.00226205	1.43526	up
ENSG00000187193	MT1X	1.64107e-64	5.12145	up
ENSG00000066926	FECH	7.60374e-26	2.50147	up
ENSG00000267645	AC105052.3	6.12899e-08	2.66466	up
ENSG00000186577	SMIM29	7.60813e-17	2.35914	up
ENSG00000153767	GTF2E1	6.37792e-07	1.33331	up
ENSG00000100568	VTI1B	1.29492e-06	1.07693	up
ENSG00000100567	PSMA3	0.000106416	0.798713	up
ENSG00000112561	TFEB	0.00431799	1.21307	up
ENSG00000181929	PRKAG1	2.50248e-83	3.96608	up
ENSG00000181924	COA4	5.72988e-51	3.11083	up
ENSG00000007520	TSR3	1.23791e-37	3.13832	up
ENSG00000125375	DMAC2L	8.91657e-26	3.73861	up
ENSG00000053918	KCNQ1	4.39352e-06	3.83194	up
ENSG00000246705	H2AFJ	3.08117e-39	3.15227	up
ENSG00000140326	CDAN1	2.47281e-05	1.28455	up
ENSG00000185127	C6orf120	3.05577e-05	1.70489	up
ENSG00000092330	TINF2	4.78586e-19	2.7009	up
ENSG00000255302	EID1	1.26308e-10	1.4327	up
ENSG00000110315	RNF141	8.8666e-19	2.14261	up
ENSG00000102871	TRADD	8.46546e-55	4.2242	up
ENSG00000268447	SSX2B	0.0070813	1.22718	up
ENSG00000126787	DLGAP5	0.000224798	1.22715	up
ENSG00000158019	BABAM2	5.15565e-10	1.60874	up
Homo_sapiens_newGene_3458	Homo_sapiens_newGene_3458	1.177e-87	4.07275	up
ENSG00000137038	DMAC1	5.80323e-68	3.95189	up
ENSG00000157978	LDLRAP1	1.42831e-09	1.9539	up
ENSG00000165475	CRYL1	4.79976e-24	3.80384	up
ENSG00000011426	ANLN	2.66669e-08	1.66555	up
ENSG00000129187	DCTD	4.50836e-05	0.894248	up
ENSG00000205155	PSENEN	3.40388e-05	0.991236	up
Homo_sapiens_newGene_3397	Homo_sapiens_newGene_3397	3.78312e-12	4.96213	up
Homo_sapiens_newGene_4483	Homo_sapiens_newGene_4483	1.7814e-06	4.84674	up
ENSG00000128581	IFT22	9.25263e-22	2.10068	up
Homo_sapiens_newGene_4487	Homo_sapiens_newGene_4487	0.000953018	2.6244	up
ENSG00000058056	USP13	1.47225e-10	1.71632	up
ENSG00000176974	SHMT1	1.75774e-36	3.13807	up
ENSG00000176978	DPP7	1.8654e-08	1.34725	up
ENSG00000134717	BTF3L4	2.15108e-32	2.40711	up
ENSG00000161203	AP2M1	0.000805447	0.719032	up
ENSG00000146540	C7orf50	2.80204e-66	4.17215	up
ENSG00000141013	GAS8	8.78221e-08	1.55258	up
ENSG00000116586	LAMTOR2	1.14641e-41	3.02355	up
ENSG00000099956	SMARCB1	2.01779e-05	0.975919	up
ENSG00000197943	PLCG2	0.00460349	2.41999	up
ENSG00000140650	PMM2	5.38234e-11	1.52538	up
ENSG00000064012	CASP8	1.18039e-07	1.30343	up
ENSG00000169231	THBS3	0.000493064	1.77172	up
ENSG00000169230	PRELID1	4.37037e-18	1.87374	up
ENSG00000089053	ANAPC5	6.46777e-13	1.42805	up
Homo_sapiens_newGene_6081	Homo_sapiens_newGene_6081	9.3478e-05	2.16232	up
ENSG00000142657	PGD	0.00326499	0.659275	up
ENSG00000142655	PEX14	0.00340705	1.09062	up
ENSG00000106153	CHCHD2	2.72803e-30	2.48417	up
ENSG00000103671	TRIP4	6.63042e-10	1.67466	up
ENSG00000134057	CCNB1	1.67154e-52	2.85503	up
ENSG00000134056	MRPS36	6.53019e-13	1.71514	up
ENSG00000166321	NUDT13	5.24492e-05	2.54828	up
ENSG00000152700	SAR1B	0.00515305	0.629868	up
ENSG00000149483	TMEM138	2.8751e-05	0.906651	up
ENSG00000149489	ROM1	1.23526e-23	3.66463	up
ENSG00000188677	PARVB	9.11404e-31	2.94112	up
ENSG00000162139	NEU3	8.33232e-10	1.96676	up
ENSG00000054938	CHRDL2	2.15754e-08	3.97045	up
ENSG00000115271	GCA	2.0004e-06	2.59482	up
ENSG00000105639	JAK3	0.00417617	5.8485	up
ENSG00000109390	NDUFC1	0.000476722	0.832919	up
ENSG00000108448	TRIM16L	4.00746e-19	1.9355	up
ENSG00000165672	PRDX3	0.000137282	0.727174	up
ENSG00000165678	GHITM	6.7956e-17	1.51133	up
ENSG00000183665	TRMT12	2.41351e-10	2.21819	up
ENSG00000104147	OIP5	1.16875e-18	1.93035	up
ENSG00000104140	RHOV	9.20951e-22	1.97046	up
ENSG00000100714	MTHFD1	1.20907e-14	1.56058	up
ENSG00000100711	ZFYVE21	3.26279e-39	3.47676	up
ENSG00000243749	TMEM35B	8.35712e-05	1.6092	up
Homo_sapiens_newGene_3950	Homo_sapiens_newGene_3950	1.17032e-06	8.56653	up
Homo_sapiens_newGene_3958	Homo_sapiens_newGene_3958	2.15787e-09	6.54434	up
ENSG00000187838	PLSCR3	0.000229866	1.27177	up
ENSG00000187837	HIST1H1C	1.64627e-09	1.34672	up
ENSG00000185088	RPS27L	3.72161e-13	1.49194	up
ENSG00000277791	PSMB3	1.82699e-30	2.62161	up
Homo_sapiens_newGene_2607	Homo_sapiens_newGene_2607	1.50612e-06	1.06643	up
ENSG00000166866	MYO1A	4.84605e-05	5.93568	up
Homo_sapiens_newGene_1552	Homo_sapiens_newGene_1552	1.20076e-07	2.57997	up
ENSG00000255112	CHMP1B	5.01401e-09	1.36364	up
ENSG00000143549	TPM3	4.21016e-12	1.27851	up
ENSG00000137171	KLC4	0.000352086	1.01677	up
Homo_sapiens_newGene_4732	Homo_sapiens_newGene_4732	1.13001e-05	2.23298	up
ENSG00000081041	CXCL2	2.84804e-07	3.72896	up
ENSG00000154582	ELOC	2.18033e-09	1.24251	up
ENSG00000130332	LSM7	7.4077e-27	2.37178	up
ENSG00000005075	POLR2J	3.31661e-15	1.77284	up
Homo_sapiens_newGene_5926	Homo_sapiens_newGene_5926	0.000263374	4.42752	up
ENSG00000125995	ROMO1	7.4136e-47	3.06266	up
ENSG00000154059	IMPACT	9.32399e-11	2.12203	up
ENSG00000131462	TUBG1	1.63185e-12	1.65127	up
ENSG00000135778	NTPCR	1.79416e-26	2.69266	up
ENSG00000131469	RPL27	9.88244e-40	2.5963	up
ENSG00000198563	DDX39B	8.87498e-39	2.6843	up
ENSG00000241935	HOGA1	2.4115e-16	4.6147	up
ENSG00000171443	ZNF524	1.55499e-21	3.01495	up
ENSG00000147535	PLPP5	7.00812e-06	1.61743	up
ENSG00000147536	GINS4	6.262e-17	2.69264	up
ENSG00000108602	ALDH3A1	4.02769e-08	2.07783	up
ENSG00000108604	SMARCD2	2.66923e-07	1.06044	up
ENSG00000099330	OCEL1	1.32118e-17	2.29893	up
ENSG00000071462	BUD23	2.5242e-14	1.69195	up
ENSG00000145002	FAM86B2	0.000218021	4.07235	up
ENSG00000116288	PARK7	6.84495e-32	2.38329	up
ENSG00000087884	AAMDC	8.96762e-10	1.78265	up
ENSG00000196976	LAGE3	2.60754e-20	2.09664	up
ENSG00000196975	ANXA4	1.08394e-17	1.88474	up
ENSG00000088682	COQ9	1.14949e-77	3.9402	up
ENSG00000232119	MCTS1	4.00938e-31	2.27842	up
ENSG00000174206	C12orf66	1.50455e-06	2.15969	up
ENSG00000232112	TMA7	1.23997e-23	2.26744	up
ENSG00000269335	IKBKG	3.09771e-23	2.30537	up
ENSG00000163607	GTPBP8	0.000484996	0.931973	up
Homo_sapiens_newGene_1717	Homo_sapiens_newGene_1717	0.00611841	2.08472	up
Homo_sapiens_newGene_696	Homo_sapiens_newGene_696	3.13201e-12	4.04758	up
ENSG00000189060	H1F0	1.63126e-52	3.50334	up
Homo_sapiens_newGene_3626	Homo_sapiens_newGene_3626	1.3275e-13	2.01196	up
ENSG00000162813	BPNT1	1.47175e-07	1.03825	up
ENSG00000162814	SPATA17	5.87611e-05	3.06934	up
ENSG00000114391	RPL24	1.39589e-11	1.38383	up
ENSG00000114395	CYB561D2	3.14871e-08	1.46797	up
ENSG00000052749	RRP12	0.00229083	0.735032	up
Homo_sapiens_newGene_2977	Homo_sapiens_newGene_2977	6.38836e-06	1.62791	up
Homo_sapiens_newGene_2971	Homo_sapiens_newGene_2971	2.78743e-05	3.57046	up
ENSG00000182359	KBTBD3	2.09965e-13	3.9759	up
ENSG00000164919	COX6C	1.25045e-13	1.56118	up
ENSG00000112578	BYSL	2.29032e-05	0.973846	up
ENSG00000158773	USF1	0.000517428	0.789719	up
ENSG00000170889	RPS9	7.19445e-30	2.37708	up
Homo_sapiens_newGene_3369	Homo_sapiens_newGene_3369	6.40014e-09	1.7978	up
ENSG00000197728	RPS26	2.29758e-06	1.02716	up
ENSG00000179476	C14orf28	0.000139998	3.42932	up
ENSG00000161981	SNRNP25	1.45613e-22	2.60308	up
ENSG00000161980	POLR3K	8.75881e-27	3.02133	up
ENSG00000100104	SRRD	0.000197814	0.833901	up
ENSG00000100106	TRIOBP	3.35246e-07	1.34555	up
ENSG00000176055	MBLAC2	7.18503e-13	3.74469	up
Homo_sapiens_newGene_2101	Homo_sapiens_newGene_2101	4.77328e-16	2.63986	up
Homo_sapiens_newGene_2108	Homo_sapiens_newGene_2108	1.13373e-06	1.93225	up
ENSG00000167671	UBXN6	5.27722e-05	0.873224	up
ENSG00000167674	HDGFL2	0.000153398	0.942555	up
ENSG00000163808	KIF15	1.02374e-09	2.2448	up
ENSG00000163807	KIAA1143	3.79934e-05	1.22583	up
ENSG00000135940	COX5B	2.60888e-44	3.01443	up
ENSG00000177096	PHETA2	2.90581e-09	2.04306	up
ENSG00000040633	PHF23	1.21782e-11	1.44674	up
ENSG00000114786	ABHD14A-ACY1	4.91343e-05	3.39502	up
ENSG00000130811	EIF3G	3.43767e-11	1.48567	up
ENSG00000273590	SMIM11B	2.0847e-05	1.48627	up
ENSG00000158435	CNOT11	0.00338371	0.69516	up
ENSG00000175938	ORAI3	0.000222822	1.22853	up
ENSG00000134222	PSRC1	1.63377e-42	3.10188	up
ENSG00000042493	CAPG	1.84135e-36	2.81688	up
ENSG00000129219	PLD2	5.79965e-05	1.32583	up
ENSG00000134480	CCNH	3.55643e-08	1.32347	up
ENSG00000175063	UBE2C	2.48756e-36	2.70249	up
ENSG00000132507	EIF5A	5.54869e-05	0.825873	up
ENSG00000136888	ATP6V1G1	0.00144063	0.613362	up
ENSG00000105197	TIMM50	1.00879e-44	2.92769	up
ENSG00000105193	RPS16	5.62635e-09	1.2902	up
ENSG00000070785	EIF2B3	8.16492e-47	3.22207	up
ENSG00000172301	COPRS	6.15712e-08	1.23999	up
ENSG00000108010	GLRX3	1.83264e-07	0.986166	up
ENSG00000138663	COPS4	2.13164e-08	1.1527	up
ENSG00000101473	ACOT8	5.61296e-12	2.12637	up
ENSG00000213741	RPS29	3.49081e-52	2.97702	up
ENSG00000151445	VIPAS39	4.75838e-26	3.258	up
ENSG00000156795	WDYHV1	4.28291e-25	3.31297	up
Homo_sapiens_newGene_719	Homo_sapiens_newGene_719	2.8814e-09	1.38572	up
ENSG00000110442	COMMD9	1.88324e-08	1.22809	up
ENSG00000013392	RWDD2A	8.39485e-11	3.41143	up
ENSG00000197879	MYO1C	0.00877946	0.601074	up
ENSG00000142546	NOSIP	6.18361e-46	3.21315	up
ENSG00000142541	RPL13A	3.47857e-15	1.7132	up
ENSG00000123080	CDKN2C	2.12689e-23	2.35797	up
ENSG00000184470	TXNRD2	1.37439e-20	2.4802	up
ENSG00000163754	GYG1	1.50245e-24	2.14227	up
Homo_sapiens_newGene_5758	Homo_sapiens_newGene_5758	2.01704e-05	1.97606	up
ENSG00000115163	CENPA	4.68103e-40	2.98558	up
ENSG00000011132	APBA3	1.37465e-13	1.90072	up
ENSG00000242612	DECR2	1.29611e-29	2.52994	up
ENSG00000242616	GNG10	1.93587e-09	1.40113	up
ENSG00000196642	RABL6	1.61557e-13	1.80084	up
Homo_sapiens_newGene_85	Homo_sapiens_newGene_85	1.66151e-15	4.02391	up
ENSG00000198130	HIBCH	1.3653e-09	2.10606	up
ENSG00000198131	ZNF544	5.11987e-10	1.52335	up
ENSG00000111196	MAGOHB	5.12376e-36	3.01245	up
ENSG00000161860	SYCE2	0.000179426	2.46761	up
ENSG00000255508	AP002990.1	5.51747e-16	1.92997	up
ENSG00000176248	ANAPC2	6.29308e-08	1.35112	up
ENSG00000083457	ITGAE	6.40028e-18	2.2978	up
ENSG00000172890	NADSYN1	1.68993e-21	2.60414	up
ENSG00000180817	PPA1	3.50384e-10	1.22993	up
ENSG00000067365	METTL22	1.05047e-13	1.90378	up
ENSG00000145736	GTF2H2	5.57555e-16	2.34152	up
ENSG00000116670	MAD2L2	9.0783e-19	2.2034	up
ENSG00000116679	IVNS1ABP	2.322e-09	1.42827	up
ENSG00000103363	ELOB	7.96025e-15	1.75675	up
Homo_sapiens_newGene_555	Homo_sapiens_newGene_555	0.0084651	2.86628	up
ENSG00000144061	NPHP1	0.000289135	2.57075	up
ENSG00000136897	MRPL50	5.74279e-22	2.43447	up
ENSG00000181029	TRAPPC5	8.31751e-39	3.06889	up
ENSG00000168101	NUDT16L1	7.14692e-23	2.64946	up
ENSG00000065328	MCM10	2.79053e-17	2.27034	up
ENSG00000275835	TUBGCP5	2.67624e-28	3.44267	up
ENSG00000131153	GINS2	8.14363e-30	3.21483	up
ENSG00000111229	ARPC3	1.88605e-06	0.907231	up
ENSG00000132716	DCAF8	3.9009e-23	2.01203	up
ENSG00000213967	ZNF726	6.44205e-08	9.0994	up
ENSG00000062582	MRPS24	3.83444e-07	1.19481	up
ENSG00000114767	RRP9	7.17388e-16	2.09376	up
ENSG00000115415	STAT1	3.73318e-09	1.37481	up
ENSG00000105011	ASF1B	3.10974e-72	3.77113	up
ENSG00000116990	MYCL	7.49105e-09	2.5184	up
ENSG00000113812	ACTR8	0.00408325	0.739159	up
ENSG00000113811	SELENOK	2.8478e-09	1.29081	up
ENSG00000196405	EVL	5.39426e-19	2.81048	up
ENSG00000124181	PLCG1	0.0068635	0.712136	up
ENSG00000104856	RELB	1.31415e-06	1.32642	up
Homo_sapiens_newGene_5178	Homo_sapiens_newGene_5178	8.17127e-07	1.71098	up
ENSG00000102934	PLLP	1.54717e-08	1.37832	up
Homo_sapiens_newGene_1082	Homo_sapiens_newGene_1082	1.00319e-13	2.62859	up
ENSG00000167157	PRRX2	0.000517013	1.46242	up
ENSG00000185917	SETD4	0.000511363	1.11668	up
Homo_sapiens_newGene_3799	Homo_sapiens_newGene_3799	0.00110211	2.02427	up
ENSG00000173928	SWSAP1	6.9764e-11	3.43272	up
ENSG00000122490	PQLC1	8.35704e-10	1.56139	up
Homo_sapiens_newGene_3241	Homo_sapiens_newGene_3241	2.76821e-29	2.69007	up
ENSG00000158864	NDUFS2	5.41591e-33	2.40327	up
ENSG00000155368	DBI	3.48119e-23	2.0976	up
ENSG00000128335	APOL2	2.73091e-05	1.09294	up
ENSG00000155363	MOV10	3.72358e-19	2.44913	up
ENSG00000155366	RHOC	6.18983e-14	1.67852	up
ENSG00000155367	PPM1J	9.93126e-05	3.29098	up
ENSG00000171222	SCAND1	3.57303e-32	2.58343	up
ENSG00000171224	FAM241B	5.77275e-09	2.03185	up
ENSG00000171227	TMEM37	4.02099e-40	4.64805	up
ENSG00000145088	EAF2	1.32193e-05	1.97586	up
ENSG00000141971	MVB12A	3.01626e-37	3.05109	up
ENSG00000132153	DHX30	0.000200574	0.855053	up
ENSG00000148335	NTMT1	7.8722e-25	2.84432	up
ENSG00000148334	PTGES2	1.10442e-42	3.47655	up
ENSG00000095059	DHPS	1.77513e-46	3.81404	up
ENSG00000148481	MINDY3	1.40538e-09	2.1235	up
ENSG00000173267	SNCG	6.68769e-15	2.14485	up
ENSG00000035499	DEPDC1B	1.08898e-08	1.80215	up
ENSG00000081721	DUSP12	2.10816e-15	1.63152	up
ENSG00000173486	FKBP2	0.00326064	0.77089	up
ENSG00000270647	TAF15	6.90666e-09	1.59564	up
ENSG00000188191	PRKAR1B	0.00608765	0.786565	up
ENSG00000106400	ZNHIT1	6.21503e-09	1.25394	up
ENSG00000170906	NDUFA3	1.81281e-19	2.59552	up
Homo_sapiens_newGene_6164	Homo_sapiens_newGene_6164	4.04203e-27	4.09852	up
Homo_sapiens_newGene_6166	Homo_sapiens_newGene_6166	4.36897e-06	4.35594	up
Homo_sapiens_newGene_6161	Homo_sapiens_newGene_6161	0.0052104	1.20783	up
ENSG00000106211	HSPB1	8.55861e-13	1.82966	up
ENSG00000143224	PPOX	3.28617e-50	3.98049	up
ENSG00000143222	UFC1	8.0998e-06	0.899841	up
ENSG00000143228	NUF2	1.75174e-08	1.90413	up
ENSG00000184227	ACOT1	8.17571e-29	3.06466	up
ENSG00000184220	CMSS1	2.30215e-13	1.63996	up
ENSG00000168734	PKIG	3.70096e-06	2.38529	up
ENSG00000111696	NT5DC3	7.46063e-05	1.43952	up
ENSG00000244462	RBM12	1.96056e-05	0.873266	up
ENSG00000215271	HOMEZ	7.05925e-13	2.66463	up
ENSG00000108528	SLC25A11	6.45036e-49	3.53183	up
ENSG00000108523	RNF167	0.00160514	0.715753	up
ENSG00000135119	RNFT2	0.00763165	1.75728	up
ENSG00000135116	HRK	0.00952484	0.967202	up
ENSG00000135114	OASL	2.36642e-130	5.99568	up
ENSG00000186487	MYT1L	0.00478599	3.08788	up
ENSG00000101363	MANBAL	4.29235e-08	1.2846	up
ENSG00000101365	IDH3B	8.23915e-14	1.74251	up
ENSG00000025293	PHF20	0.000174563	0.885385	up
ENSG00000156170	NDUFAF6	6.66897e-07	1.23609	up
ENSG00000126953	TIMM8A	7.71364e-26	3.25564	up
ENSG00000186153	WWOX	2.4296e-05	1.89911	up
ENSG00000164087	POC1A	2.38655e-56	4.45577	up
ENSG00000164088	PPM1M	7.99781e-07	1.37257	up
ENSG00000262814	MRPL12	6.08819e-113	5.24787	up
Homo_sapiens_newGene_2187	Homo_sapiens_newGene_2187	1.98253e-11	4.00518	up
ENSG00000104953	TLE6	5.11598e-46	5.79332	up
ENSG00000163882	POLR2H	7.29821e-08	1.21677	up
ENSG00000163888	CAMK2N2	0.00860719	1.26472	up
ENSG00000124444	ZNF576	3.98735e-08	1.28441	up
Homo_sapiens_newGene_2726	Homo_sapiens_newGene_2726	0.000472235	2.72781	up
ENSG00000166902	MRPL16	9.16515e-17	1.91526	up
ENSG00000169100	SLC25A6	3.73218e-20	2.23236	up
ENSG00000125356	NDUFA1	9.87678e-30	2.39278	up
ENSG00000196502	SULT1A1	1.39477e-24	3.06036	up
ENSG00000128915	ICE2	0.00532228	0.812072	up
Homo_sapiens_newGene_4075	Homo_sapiens_newGene_4075	0.000180785	3.57997	up
ENSG00000204370	SDHD	1.58031e-14	1.58257	up
ENSG00000158122	PRXL2C	0.001386	0.789654	up
ENSG00000137720	C11orf1	6.98326e-10	2.61372	up
Homo_sapiens_newGene_5842	Homo_sapiens_newGene_5842	0.00113835	0.778985	up
Homo_sapiens_newGene_5845	Homo_sapiens_newGene_5845	2.54808e-20	2.61173	up
ENSG00000154719	MRPL39	1.58082e-05	0.958833	up
ENSG00000125898	FAM110A	0.000155088	2.42339	up
ENSG00000170291	ELP5	1.01857e-07	1.13498	up
ENSG00000170296	GABARAP	1.51795e-15	1.74286	up
ENSG00000178605	GTPBP6	0.00181215	0.789072	up
ENSG00000081870	HSPB11	2.65532e-09	1.35665	up
ENSG00000075089	ACTR6	4.37174e-18	2.20284	up
ENSG00000175602	CCDC85B	7.27208e-10	1.32233	up
ENSG00000221926	TRIM16	7.45399e-15	1.64048	up
ENSG00000177600	RPLP2	6.33877e-09	1.22362	up
ENSG00000177602	HASPIN	5.77497e-06	1.60009	up
ENSG00000133678	TMEM254	0.00017313	1.77066	up
Homo_sapiens_newGene_1294	Homo_sapiens_newGene_1294	5.23056e-06	3.24702	up
ENSG00000188243	COMMD6	1.56915e-27	2.6815	up
ENSG00000115866	DARS	6.82709e-09	1.31249	up
ENSG00000196839	ADA	1.18772e-28	2.83941	up
ENSG00000229809	ZNF688	1.94504e-06	2.15073	up
ENSG00000172922	RNASEH2C	3.61103e-20	2.05359	up
ENSG00000100347	SAMM50	2.35898e-13	1.68972	up
ENSG00000100348	TXN2	4.4433e-23	2.35109	up
ENSG00000174564	IL20RB	0.000244953	0.83322	up
ENSG00000099795	NDUFB7	5.24306e-48	3.91405	up
ENSG00000107371	EXOSC3	1.03311e-05	0.968194	up
ENSG00000106028	SSBP1	1.06504e-31	2.19656	up
ENSG00000013573	DDX11	0.000301433	1.04859	up
ENSG00000111716	LDHB	1.74639e-16	1.4935	up
ENSG00000079332	SAR1A	0.00276485	0.591099	up
ENSG00000107954	NEURL1	6.21484e-05	1.03152	up
ENSG00000169692	AGPAT2	3.77662e-06	1.21679	up
ENSG00000169696	ASPSCR1	4.20316e-48	3.1229	up
ENSG00000168569	TMEM223	4.57133e-30	3.08506	up
ENSG00000103707	MTFMT	3.96827e-24	3.45888	up
ENSG00000156172	C8orf37	3.32685e-06	2.24552	up
ENSG00000105701	FKBP8	7.43657e-09	1.24728	up
ENSG00000105700	KXD1	7.02618e-10	1.31694	up
ENSG00000105705	SUGP1	9.52546e-20	2.20572	up
ENSG00000187123	LYPD6	0.000809586	2.15293	up
Homo_sapiens_newGene_2456	Homo_sapiens_newGene_2456	2.76946e-06	4.02576	up
ENSG00000166788	SAAL1	3.3659e-06	1.28671	up
ENSG00000186832	KRT16	3.08452e-10	2.36567	up
ENSG00000165782	PIP4P1	0.000797048	0.72243	up
ENSG00000185414	MRPL30	6.71031e-25	2.02105	up
ENSG00000101132	PFDN4	2.19482e-07	1.20186	up
ENSG00000196312	MFSD14C	3.99075e-05	1.34585	up
Homo_sapiens_newGene_3130	Homo_sapiens_newGene_3130	3.40242e-08	2.34622	up
Homo_sapiens_newGene_3131	Homo_sapiens_newGene_3131	3.50198e-07	8.78906	up
ENSG00000090447	TFAP4	0.000439998	1.1951	up
ENSG00000155287	SLC25A28	4.94867e-07	1.42338	up
ENSG00000198642	KLHL9	0.0024303	1.05942	up
ENSG00000197299	BLM	1.31128e-10	2.19399	up
ENSG00000171720	HDAC3	6.85917e-14	1.79479	up
ENSG00000176715	ACSF3	7.11844e-09	1.41594	up
ENSG00000125611	CHCHD5	1.08458e-54	4.49269	up
ENSG00000171097	KYAT1	3.11924e-16	2.66405	up
ENSG00000129968	ABHD17A	2.75719e-11	1.54244	up
ENSG00000277150	F8A3	0.00130401	2.16946	up
ENSG00000177192	PUS1	6.53981e-24	2.72824	up
ENSG00000205609	EIF3CL	9.47812e-21	1.82847	up
ENSG00000179091	CYC1	1.89313e-29	2.6821	up
ENSG00000128708	HAT1	3.40645e-06	1.0621	up
ENSG00000157349	DDX19B	5.59188e-08	1.35837	up
ENSG00000204237	OXLD1	4.43518e-93	5.00607	up
ENSG00000204231	RXRB	0.00570027	0.593978	up
ENSG00000073584	SMARCE1	0.00194752	0.740213	up
ENSG00000277972	CISD3	1.70436e-35	3.95409	up
ENSG00000130024	PHF10	1.14528e-07	1.22414	up
ENSG00000130021	PUDP	0.00043647	0.910917	up
ENSG00000130023	ERMARD	3.83964e-14	3.39385	up
ENSG00000129158	SERGEF	0.000129958	1.24638	up
ENSG00000087299	L2HGDH	0.000720038	0.960913	up
ENSG00000189410	SH2D5	0.000144131	2.96673	up
ENSG00000178952	TUFM	6.29796e-15	1.792	up
ENSG00000131844	MCCC2	0.00311933	0.614974	up
ENSG00000132793	LPIN3	4.14358e-07	2.88378	up
ENSG00000138495	COX17	6.02338e-09	1.50864	up
ENSG00000137944	KYAT3	1.07428e-31	2.58889	up
ENSG00000173171	MTX1	2.55985e-40	2.91499	up
ENSG00000196655	TRAPPC4	3.71093e-22	2.00792	up
ENSG00000115541	HSPE1	5.06898e-33	2.36662	up
ENSG00000181885	CLDN7	4.98558e-20	2.80457	up
ENSG00000112146	FBXO9	1.42622e-09	1.47952	up
ENSG00000140043	PTGR2	7.19076e-06	2.16574	up
ENSG00000150347	ARID5B	0.000389557	1.09447	up
ENSG00000124107	SLPI	3.24423e-05	0.927975	up
ENSG00000156697	UTP14A	8.55066e-06	0.907079	up
ENSG00000235034	C19orf81	1.50612e-06	8.52852	up
Homo_sapiens_newGene_2576	Homo_sapiens_newGene_2576	0.000568834	2.15272	up
ENSG00000269242	AC010422.3	1.68167e-18	1.90248	up
Homo_sapiens_newGene_1002	Homo_sapiens_newGene_1002	2.30004e-10	1.20721	up
Homo_sapiens_newGene_1009	Homo_sapiens_newGene_1009	5.1729e-05	2.15809	up
ENSG00000183137	CEP57L1	0.00266445	1.04368	up
ENSG00000163565	IFI16	7.61778e-09	1.43499	up
ENSG00000115286	NDUFS7	6.39039e-33	2.81841	up
ENSG00000008324	SS18L2	1.40024e-14	1.89862	up
ENSG00000100938	GMPR2	6.15029e-12	1.6041	up
ENSG00000196290	NIF3L1	1.68565e-18	2.02811	up
ENSG00000182774	RPS17	6.19768e-29	2.19492	up
ENSG00000126249	PDCD2L	2.56181e-22	2.66092	up
ENSG00000126247	CAPNS1	2.53609e-16	1.68896	up
ENSG00000126246	IGFLR1	1.98615e-13	11.2713	up
ENSG00000186642	PDE2A	0.00102863	0.669384	up
ENSG00000178096	BOLA1	1.42444e-60	4.75267	up
ENSG00000101079	NDRG3	1.77075e-05	1.06762	up
ENSG00000185201	IFITM2	2.89399e-18	1.97208	up
ENSG00000183690	EFHC2	0.00011788	3.71722	up
ENSG00000171119	NRTN	1.68531e-12	3.03301	up
ENSG00000160214	RRP1	2.8571e-36	2.82683	up
ENSG00000160213	CSTB	4.55512e-05	0.862125	up
ENSG00000183963	SMTN	0.000117959	1.30705	up
ENSG00000136522	MRPL47	9.00413e-18	1.74514	up
ENSG00000136521	NDUFB5	1.81383e-30	2.36579	up
ENSG00000136527	TRA2B	0.000197194	0.721953	up
ENSG00000172757	CFL1	0.000355557	0.747011	up
ENSG00000173409	ARV1	6.77274e-05	0.907956	up
ENSG00000070950	RAD18	2.95141e-11	2.41798	up
Homo_sapiens_newGene_392	Homo_sapiens_newGene_392	0.000368536	2.41938	up
ENSG00000089157	RPLP0	3.72527e-26	2.3232	up
ENSG00000198814	GK	3.49652e-14	2.44692	up
ENSG00000134317	GRHL1	0.000495626	1.90313	up
ENSG00000144231	POLR2D	6.67985e-06	1.01752	up
ENSG00000103245	CIAO3	1.45045e-32	2.76193	up
ENSG00000139531	SUOX	1.02336e-12	2.52894	up
ENSG00000111077	TNS2	2.32433e-05	2.29507	up
ENSG00000115514	TXNDC9	4.47533e-20	1.97842	up
ENSG00000104983	CCDC61	3.26798e-08	3.41454	up
ENSG00000070540	WIPI1	0.00040554	1.02059	up
ENSG00000132612	VPS4A	1.52535e-07	1.09576	up
ENSG00000116898	MRPS15	7.8611e-18	1.92707	up
ENSG00000138286	FAM149B1	0.000230593	0.993769	up
ENSG00000184939	ZFP90	4.97045e-06	2.65767	up
ENSG00000242247	ARFGAP3	2.54012e-06	1.23016	up
ENSG00000124733	MEA1	2.93563e-25	2.34175	up
ENSG00000182899	RPL35A	1.80248e-22	1.89958	up
ENSG00000184979	USP18	2.87247e-10	1.7734	up
Homo_sapiens_newGene_5035	Homo_sapiens_newGene_5035	2.61424e-09	5.67421	up
ENSG00000185324	CDK10	1.16584e-19	2.70601	up
ENSG00000169189	NSMCE1	4.38057e-46	3.83222	up
ENSG00000169188	APEX2	3.65657e-14	1.66623	up
ENSG00000123178	SPRYD7	9.29313e-15	2.28525	up
ENSG00000123179	EBPL	3.00514e-11	1.58245	up
ENSG00000185813	PCYT2	5.66896e-49	3.43147	up
Homo_sapiens_newGene_1278	Homo_sapiens_newGene_1278	0.00453846	0.853887	up
ENSG00000168273	SMIM4	5.83566e-31	3.1666	up
ENSG00000168275	COA6	9.47302e-10	1.2924	up
ENSG00000268533	AC003002.2	1.29133e-10	4.54423	up
ENSG00000244187	TMEM141	2.56617e-85	4.76565	up
ENSG00000154723	ATP5PF	7.77378e-25	2.00034	up
Homo_sapiens_newGene_3694	Homo_sapiens_newGene_3694	3.26847e-08	2.43809	up
ENSG00000179933	C14orf119	3.07012e-10	1.38711	up
ENSG00000080839	RBL1	0.00022446	1.45044	up
ENSG00000125818	PSMF1	1.63416e-05	0.94579	up
ENSG00000125817	CENPB	0.00105491	0.694675	up
ENSG00000206562	METTL6	0.00214134	0.820008	up
ENSG00000159210	SNF8	8.98351e-17	2.19763	up
ENSG00000120669	SOHLH2	1.68027e-05	0.964724	up
ENSG00000186787	SPIN2B	2.53878e-16	2.53709	up
ENSG00000160392	C19orf47	2.26555e-05	1.26874	up
ENSG00000178685	PARP10	3.1279e-11	2.80332	up
ENSG00000169738	DCXR	3.20266e-29	2.40478	up
ENSG00000285085	AL662884.4	0.00308506	1.86855	up
ENSG00000198223	CSF2RA	0.000415287	2.56071	up
ENSG00000031691	CENPQ	1.38765e-09	1.7456	up
ENSG00000179152	TCAIM	0.00297007	0.683398	up
ENSG00000168288	MMADHC	0.000320329	0.707697	up
ENSG00000167550	RHEBL1	8.17374e-17	2.23895	up
ENSG00000167552	TUBA1A	4.57213e-10	1.28139	up
ENSG00000167553	TUBA1C	7.30559e-17	1.56415	up
ENSG00000275074	NUDT18	2.84598e-25	4.63235	up
ENSG00000146700	SSC4D	0.0029699	2.05098	up
ENSG00000146701	MDH2	9.4978e-12	1.52678	up
ENSG00000278845	MRPL45	3.83671e-31	2.28617	up
ENSG00000273899	NOL12	3.84586e-21	2.5065	up
ENSG00000136197	C7orf25	7.66409e-10	1.84914	up
ENSG00000130731	METTL26	1.01388e-25	2.76659	up
ENSG00000145425	RPS3A	3.81055e-23	1.88077	up
ENSG00000185361	TNFAIP8L1	4.28529e-08	2.83593	up
ENSG00000134291	TMEM106C	6.58918e-07	1.03213	up
ENSG00000018610	CXorf56	9.23388e-06	1.0142	up
ENSG00000168071	CCDC88B	1.40885e-20	3.13854	up
ENSG00000189306	RRP7A	6.04012e-37	2.60426	up
ENSG00000181481	RNF135	0.00293572	0.811922	up
ENSG00000167995	BEST1	4.64331e-194	7.44237	up
ENSG00000143256	PFDN2	5.01464e-09	1.32696	up
ENSG00000187650	VMAC	3.59023e-07	4.42091	up
ENSG00000147130	ZMYM3	4.14116e-06	1.19007	up
ENSG00000162735	PEX19	2.01325e-42	2.9408	up
ENSG00000132004	FBXW9	5.38963e-24	3.18672	up
ENSG00000165704	HPRT1	4.22724e-24	2.10913	up
ENSG00000169857	AVEN	0.000202191	0.979254	up
ENSG00000127445	PIN1	6.17699e-39	2.99337	up
ENSG00000029639	TFB1M	2.01884e-41	4.64771	up
Homo_sapiens_newGene_4951	Homo_sapiens_newGene_4951	5.18695e-29	3.15707	up
ENSG00000125347	IRF1	0.000751542	0.878431	up
ENSG00000168818	STX18	5.37357e-08	1.27048	up
ENSG00000197448	GSTK1	2.88195e-16	1.81809	up
ENSG00000125691	RPL23	1.01241e-22	1.99793	up
ENSG00000254901	BORCS8	7.18897e-25	3.18373	up
ENSG00000140350	ANP32A	0.000261663	0.88767	up
ENSG00000167393	PPP2R3B	4.98075e-25	2.9047	up
ENSG00000167397	VKORC1	3.45841e-05	0.962484	up
ENSG00000124562	SNRPC	2.48385e-16	1.72093	up
Homo_sapiens_newGene_2446	Homo_sapiens_newGene_2446	8.92258e-06	1.89326	up
Homo_sapiens_newGene_2443	Homo_sapiens_newGene_2443	0.000160166	4.15436	up
Homo_sapiens_newGene_2441	Homo_sapiens_newGene_2441	7.13583e-21	2.49255	up
ENSG00000107874	CUEDC2	1.21558e-38	3.01152	up
ENSG00000276600	RAB7B	0.00180117	1.25173	up
Homo_sapiens_newGene_4139	Homo_sapiens_newGene_4139	9.22589e-33	3.81478	up
ENSG00000128789	PSMG2	0.000142609	0.793613	up
ENSG00000158042	MRPL17	1.90549e-53	3.70392	up
ENSG00000004142	POLDIP2	5.24226e-06	0.893271	up
ENSG00000122783	CYREN	4.61237e-23	2.34224	up
ENSG00000128951	DUT	1.38604e-15	1.63088	up
ENSG00000171631	P2RY6	6.19881e-21	2.92199	up
ENSG00000122873	CISD1	3.33531e-05	0.855787	up
ENSG00000095906	NUBP2	3.19975e-39	3.07244	up
Homo_sapiens_newGene_4699	Homo_sapiens_newGene_4699	0.000128364	1.92604	up
ENSG00000170779	CDCA4	1.43582e-66	3.83006	up
ENSG00000174851	YIF1A	2.31492e-34	2.96252	up
Homo_sapiens_newGene_3829	Homo_sapiens_newGene_3829	3.87624e-14	1.77218	up
ENSG00000175182	FAM131A	1.10865e-06	1.95979	up
ENSG00000175183	CSRP2	1.98505e-68	3.57062	up
ENSG00000120437	ACAT2	2.30842e-39	2.90361	up
ENSG00000078668	VDAC3	1.07239e-23	1.93836	up
ENSG00000168234	TTC39C	2.28449e-10	1.93306	up
ENSG00000168237	GLYCTK	2.41213e-16	3.11827	up
ENSG00000131779	PEX11B	3.49557e-15	2.69801	up
ENSG00000131778	CHD1L	1.66191e-14	1.67842	up
ENSG00000135094	SDS	0.00133326	3.37774	up
ENSG00000187325	TAF9B	7.45102e-08	2.03655	up
ENSG00000145247	OCIAD2	2.78967e-10	1.42198	up
ENSG00000146574	CCZ1B	4.00746e-19	1.79467	up
ENSG00000115944	COX7A2L	4.87249e-19	1.7828	up
ENSG00000115942	ORC2	2.83663e-12	1.91165	up
ENSG00000069974	RAB27A	2.9119e-07	1.55062	up
ENSG00000138363	ATIC	5.99268e-21	1.98993	up
ENSG00000144591	GMPPA	1.07263e-17	2.4031	up
ENSG00000175054	ATR	0.00277581	1.17921	up
ENSG00000174446	SNAPC5	3.83112e-30	2.86648	up
ENSG00000174444	RPL4	0.000416338	0.725471	up
ENSG00000270885	RASL10B	1.04886e-09	3.57595	up
ENSG00000270882	HIST2H4A	1.91625e-40	4.12532	up
ENSG00000223572	CKMT1A	1.74552e-10	2.48742	up
ENSG00000197935	ZNF311	4.49246e-05	3.0802	up
ENSG00000113456	RAD1	3.30531e-09	1.14176	up
Homo_sapiens_newGene_852	Homo_sapiens_newGene_852	0.00859414	1.76664	up
ENSG00000254093	PINX1	2.54359e-20	2.68354	up
ENSG00000142089	IFITM3	7.9862e-20	2.03557	up
ENSG00000142082	SIRT3	1.98689e-18	3.118	up
ENSG00000105669	COPE	1.79772e-25	2.2665	up
ENSG00000166352	C11orf74	8.46591e-06	1.77178	up
ENSG00000065029	ZNF76	1.70968e-23	3.05093	up
ENSG00000163655	GMPS	5.40103e-13	1.47421	up
ENSG00000188643	S100A16	1.46918e-07	1.173	up
ENSG00000167900	TK1	7.60387e-59	3.61983	up
ENSG00000138496	PARP9	1.55211e-05	1.33949	up
ENSG00000259330	INAFM2	0.000169452	2.6412	up
ENSG00000115204	MPV17	7.03689e-05	1.02737	up
ENSG00000259332	ST20-MTHFS	0.000911963	1.5192	up
ENSG00000119431	HDHD3	3.84825e-19	2.1021	up
ENSG00000183617	MRPL54	7.38231e-28	3.69587	up
ENSG00000169251	NMD3	1.43247e-23	2.38317	up
ENSG00000160345	C9orf116	7.42044e-06	2.53184	up
ENSG00000184887	BTBD6	0.0094646	0.839757	up
ENSG00000100749	VRK1	6.84947e-56	4.89144	up
ENSG00000230124	ACBD6	2.71036e-10	1.4266	up
ENSG00000167747	C19orf48	6.31918e-104	4.5246	up
ENSG00000167740	CYB5D2	6.49253e-06	1.1163	up
ENSG00000167699	GLOD4	7.78963e-23	2.06959	up
Homo_sapiens_newGene_5189	Homo_sapiens_newGene_5189	0.000966219	2.22904	up
Homo_sapiens_newGene_5450	Homo_sapiens_newGene_5450	0.000160596	2.05338	up
ENSG00000166839	ANKDD1A	0.00862593	2.24314	up
ENSG00000077348	EXOSC5	3.04446e-42	3.20434	up
ENSG00000158234	FAIM	5.19532e-08	1.61858	up
ENSG00000198890	PRMT6	9.09465e-29	2.85893	up
ENSG00000165879	FRAT1	1.76502e-06	3.33609	up
ENSG00000130349	C6orf203	0.00440197	1.12639	up
ENSG00000130347	RTN4IP1	1.19576e-30	3.17816	up
ENSG00000135446	CDK4	1.74703e-53	3.22677	up
ENSG00000135441	BLOC1S1	1.23112e-70	4.06474	up
ENSG00000082014	SMARCD3	2.36362e-10	1.95983	up
ENSG00000102119	EMD	8.59016e-10	1.51645	up
ENSG00000136936	XPA	1.58025e-07	2.04011	up
ENSG00000136932	TRMO	5.25829e-15	2.06404	up
ENSG00000136933	RABEPK	2.98151e-21	2.09769	up
ENSG00000108651	UTP6	8.54264e-07	1.0724	up
ENSG00000108389	MTMR4	0.000392208	0.911515	up
ENSG00000108384	RAD51C	7.25111e-13	1.56506	up
ENSG00000138750	NUP54	1.50332e-10	1.64469	up
ENSG00000122034	GTF3A	1.70905e-11	1.45261	up
ENSG00000122035	RASL11A	5.39479e-09	1.96144	up
ENSG00000160932	LY6E	3.31429e-08	1.2861	up
ENSG00000173726	TOMM20	2.12942e-05	0.83091	up
ENSG00000119900	OGFRL1	5.10817e-14	1.71573	up
ENSG00000148450	MSRB2	2.30876e-30	3.70063	up
ENSG00000076662	ICAM3	7.89721e-21	2.34896	up
ENSG00000100239	PPP6R2	2.10667e-13	1.68158	up
ENSG00000156958	GALK2	2.26771e-05	1.05671	up
ENSG00000143476	DTL	2.00713e-06	1.12306	up
ENSG00000140876	NUDT7	0.000160659	4.01879	up
ENSG00000156374	PCGF6	0.00410102	0.791692	up
Homo_sapiens_newGene_1769	Homo_sapiens_newGene_1769	3.18533e-08	3.45389	up
ENSG00000162825	NBPF20	2.67179e-05	1.47067	up
ENSG00000114054	PCCB	4.26744e-27	2.708	up
ENSG00000169764	UGP2	1.30722e-05	1.03161	up
Homo_sapiens_newGene_5514	Homo_sapiens_newGene_5514	0.000402294	1.73757	up
Homo_sapiens_newGene_5516	Homo_sapiens_newGene_5516	1.90982e-05	2.22322	up
ENSG00000183386	FHL3	4.89458e-06	1.20085	up
ENSG00000115216	NRBP1	0.00666132	0.59162	up
ENSG00000157778	PSMG3	8.48725e-55	3.54252	up
ENSG00000254505	CHMP4A	2.01618e-12	2.23292	up
Homo_sapiens_newGene_4644	Homo_sapiens_newGene_4644	1.98485e-07	1.88578	up
Homo_sapiens_newGene_4643	Homo_sapiens_newGene_4643	0.000572425	3.21747	up
ENSG00000104365	IKBKB	2.30364e-09	1.82081	up
ENSG00000121350	PYROXD1	0.0058767	0.802977	up
ENSG00000175575	PAAF1	2.04625e-50	4.34812	up
ENSG00000175573	C11orf68	5.36046e-06	1.06684	up
ENSG00000197756	RPL37A	9.61732e-15	1.66187	up
ENSG00000179409	GEMIN4	0.000351207	0.847921	up
ENSG00000124275	MTRR	0.000450942	0.859101	up
ENSG00000124279	FASTKD3	0.000125927	1.04463	up
ENSG00000161956	SENP3	4.88792e-08	1.37107	up
ENSG00000253626	EIF5AL1	0.000218021	0.976582	up
Homo_sapiens_newGene_2173	Homo_sapiens_newGene_2173	0.00789982	2.77592	up
ENSG00000280071	GATD3B	1.33495e-49	3.63917	up
ENSG00000135931	ARMC9	0.00836628	1.0802	up
ENSG00000163832	ELP6	2.10926e-47	3.57394	up
ENSG00000179111	HES7	2.66686e-05	1.23191	up
ENSG00000122547	EEPD1	2.55857e-05	2.92179	up
ENSG00000170222	ADPRM	3.69478e-11	2.1717	up
ENSG00000240972	MIF	7.12192e-27	2.67221	up
ENSG00000175309	PHYKPL	2.90567e-06	1.4913	up
ENSG00000141873	SLC39A3	5.63034e-06	1.07698	up
ENSG00000235173	HGH1	4.11618e-06	1.0846	up
ENSG00000232388	SMIM26	8.86855e-21	2.23761	up
ENSG00000117748	RPA2	2.09664e-54	3.41756	up
ENSG00000018699	TTC27	0.00243352	0.989505	up
Homo_sapiens_newGene_428	Homo_sapiens_newGene_428	0.00609579	1.44207	up
ENSG00000142230	SAE1	1.29479e-11	1.42924	up
ENSG00000109083	IFT20	0.00245778	0.731211	up
ENSG00000109084	TMEM97	6.93936e-07	1.23949	up
ENSG00000263465	SRSF8	5.32916e-06	0.97272	up
ENSG00000088986	DYNLL1	1.4539e-32	2.28202	up
ENSG00000115282	TTC31	8.64458e-12	3.17469	up
ENSG00000188290	HES4	1.177e-87	5.25304	up
ENSG00000088325	TPX2	4.97394e-14	1.44535	up
ENSG00000186523	FAM86B1	3.51013e-05	5.09257	up
ENSG00000119004	CYP20A1	0.0048836	1.72615	up
ENSG00000168899	VAMP5	1.03546e-06	1.77539	up
ENSG00000149932	TMEM219	2.17325e-07	1.15788	up
ENSG00000118707	TGIF2	0.000716472	0.957266	up
ENSG00000054611	TBC1D22A	2.73849e-06	1.31424	up
ENSG00000197223	C1D	1.72331e-08	1.37077	up
ENSG00000072958	AP1M1	2.25584e-07	1.21481	up
ENSG00000213246	SUPT4H1	8.40181e-15	1.68797	up
ENSG00000124074	ENKD1	0.000531151	1.02301	up
ENSG00000182993	C12orf60	3.20906e-08	2.54071	up
ENSG00000164258	NDUFS4	5.14589e-21	2.04112	up
ENSG00000143621	ILF2	3.00514e-11	1.39598	up
ENSG00000168333	PPDPFL	1.50178e-18	2.85482	up
ENSG00000024526	DEPDC1	4.92487e-12	1.93859	up
ENSG00000149547	EI24	0.000105815	0.775213	up
ENSG00000283703	VSIG10L2	1.22592e-12	2.34915	up
ENSG00000167862	MRPL58	1.45311e-50	3.47419	up
ENSG00000167863	ATP5PD	3.98184e-33	2.39195	up
ENSG00000166199	ALKBH3	5.16589e-16	2.0974	up
ENSG00000166192	SENP8	4.92999e-09	4.3695	up
ENSG00000254772	EEF1G	3.28079e-05	0.966559	up
ENSG00000090273	NUDC	6.48722e-07	1.18396	up
ENSG00000141127	PRPSAP2	9.96047e-06	1.09916	up
ENSG00000182173	TSEN54	7.2331e-11	1.42966	up
ENSG00000126088	UROD	1.37478e-59	3.50936	up
ENSG00000122705	CLTA	3.80026e-07	1.02474	up
ENSG00000178252	WDR6	0.0001631	0.905103	up
ENSG00000128534	LSM8	9.46536e-26	2.25607	up
ENSG00000177613	CSTF2T	4.49637e-17	2.26971	up
ENSG00000196636	SDHAF3	4.84016e-28	3.25816	up
ENSG00000099246	RAB18	0.000304743	0.925491	up
ENSG00000198142	SOWAHC	0.00438148	0.731334	up
ENSG00000048140	TSPAN17	1.36644e-24	2.384	up
ENSG00000146066	HIGD2A	6.29011e-07	1.08081	up
ENSG00000133112	TPT1	6.875e-05	0.764444	up
ENSG00000133114	GPALPP1	2.78937e-13	2.1939	up
ENSG00000133119	RFC3	1.52771e-05	1.14304	up
ENSG00000172590	MRPL52	8.52268e-18	1.86653	up
ENSG00000067829	IDH3G	2.56313e-08	1.35568	up
ENSG00000136098	NEK3	1.11354e-05	2.07549	up
ENSG00000279765	AC013394.1	5.77727e-25	2.72094	up
ENSG00000139180	NDUFA9	2.9279e-14	1.56764	up
ENSG00000180822	PSMG4	1.97081e-54	4.23786	up
ENSG00000113360	DROSHA	6.64516e-18	1.87851	up
ENSG00000113368	LMNB1	1.52888e-35	2.69959	up
ENSG00000145741	BTF3	0.000266808	0.669112	up
ENSG00000007080	CCDC124	3.43515e-18	2.0894	up
ENSG00000156521	TYSND1	2.1667e-19	2.20316	up
ENSG00000131188	PRR7	1.61548e-17	3.16991	up
ENSG00000110107	PRPF19	2.43525e-15	1.63652	up
ENSG00000111850	SMIM8	2.1677e-09	2.54794	up
ENSG00000119705	SLIRP	1.39014e-27	2.45336	up
ENSG00000139405	RITA1	1.02296e-09	1.37684	up
ENSG00000023228	NDUFS1	0.000255451	0.745208	up
ENSG00000132768	DPH2	1.81904e-06	1.06237	up
ENSG00000187049	TMEM216	2.84139e-11	1.61362	up
ENSG00000101444	AHCY	2.03391e-21	2.07099	up
ENSG00000170860	LSM3	3.37433e-13	1.53232	up
ENSG00000114738	MAPKAPK3	3.17026e-31	2.64121	up
ENSG00000114735	HEMK1	4.91113e-36	3.48626	up
ENSG00000185753	CXorf38	0.000116536	1.22598	up
ENSG00000138442	WDR12	2.1709e-33	2.63727	up
ENSG00000172336	POP7	1.28996e-35	2.92641	up
ENSG00000258289	CHURC1	7.70636e-09	1.52853	up
ENSG00000256537	SMIM10L1	6.33088e-05	1.05876	up
ENSG00000110844	PRPF40B	0.000415986	1.7397	up
Homo_sapiens_newGene_5106	Homo_sapiens_newGene_5106	4.58388e-07	2.57419	up
ENSG00000187866	FAM122A	0.000189986	1.14545	up
ENSG00000140543	DET1	1.15263e-06	2.19856	up
Homo_sapiens_newGene_2652	Homo_sapiens_newGene_2652	3.81331e-06	3.35451	up
ENSG00000211450	SELENOH	1.76897e-50	3.18652	up
ENSG00000102967	DHODH	1.44314e-10	2.53217	up
ENSG00000123374	CDK2	4.94011e-14	1.70192	up
Homo_sapiens_newGene_1307	Homo_sapiens_newGene_1307	0.00407696	1.84412	up
ENSG00000184076	UQCR10	9.88164e-25	2.12119	up
ENSG00000137124	ALDH1B1	2.32433e-05	1.37726	up
ENSG00000130475	FCHO1	0.00149714	1.66927	up
ENSG00000137692	DCUN1D5	5.72109e-21	1.93992	up
ENSG00000187522	HSPA14	0.000337707	0.767124	up
Homo_sapiens_newGene_3230	Homo_sapiens_newGene_3230	0.00227263	0.922023	up
ENSG00000205220	PSMB10	6.81713e-53	5.0322	up
ENSG00000118579	MED28	0.00757356	0.640494	up
ENSG00000134574	DDB2	1.83562e-55	3.48317	up
ENSG00000099385	BCL7C	1.23063e-36	3.13442	up
ENSG00000163029	SMC6	0.00922093	0.892656	up
ENSG00000164402	45177	2.82264e-07	1.71389	up
ENSG00000148057	IDNK	2.61272e-12	4.55371	up
ENSG00000164405	UQCRQ	3.80478e-43	2.98692	up
ENSG00000100418	DESI1	1.50703e-28	2.41965	up
ENSG00000148362	PAXX	4.37382e-33	2.84731	up
ENSG00000138134	STAMBPL1	8.17421e-05	1.03633	up
ENSG00000076003	MCM6	5.00387e-41	2.65691	up
ENSG00000116455	WDR77	3.45222e-16	1.66814	up
ENSG00000160284	SPATC1L	2.65473e-05	1.92863	up
ENSG00000151131	C12orf45	0.000225143	1.24989	up
ENSG00000099800	TIMM13	1.1984e-41	3.07985	up
ENSG00000100814	CCNB1IP1	4.85281e-12	1.57507	up
ENSG00000170955	CAVIN3	1.2312e-73	4.00938	up
ENSG00000156482	RPL30	7.05169e-25	2.19983	up
ENSG00000239779	WBP1	0.000318942	0.890554	up
ENSG00000131373	HACL1	1.02577e-18	1.85163	up
Homo_sapiens_newGene_2927	Homo_sapiens_newGene_2927	0.0048829	2.28785	up
Homo_sapiens_newGene_2928	Homo_sapiens_newGene_2928	0.000105115	5.7875	up
ENSG00000115364	MRPL19	5.08717e-05	0.858674	up
ENSG00000181577	C6orf223	1.10711e-40	3.28903	up
ENSG00000168496	FEN1	3.18817e-43	2.78941	up
ENSG00000168490	PHYHIP	9.51341e-05	1.82409	up
ENSG00000162396	PARS2	5.22356e-07	2.1707	up
ENSG00000114942	EEF1B2	3.00747e-29	2.36049	up
ENSG00000108515	ENO3	3.51949e-34	3.42458	up
ENSG00000149196	HIKESHI	2.84072e-10	1.45789	up
ENSG00000108518	PFN1	1.19692e-08	1.20521	up
ENSG00000148824	MTG1	4.62087e-35	3.7169	up
ENSG00000139618	BRCA2	5.00615e-06	2.28133	up
ENSG00000180198	RCC1	0.00773321	0.589517	up
ENSG00000185658	BRWD1	4.25046e-06	1.40484	up
ENSG00000186104	CYP2R1	1.1591e-09	2.1942	up
Homo_sapiens_newGene_729	Homo_sapiens_newGene_729	3.29832e-07	3.14457	up
ENSG00000180425	C11orf71	1.23767e-05	3.94524	up
ENSG00000159479	MED8	5.22639e-13	1.4928	up
ENSG00000103150	MLYCD	0.000201209	1.26616	up
ENSG00000164051	CCDC51	2.30155e-24	2.18077	up
ENSG00000164053	ATRIP	7.23031e-36	2.92012	up
ENSG00000083123	BCKDHB	1.27139e-20	3.05034	up
Homo_sapiens_newGene_3805	Homo_sapiens_newGene_3805	7.68423e-06	3.52554	up
ENSG00000101246	ARFRP1	2.81653e-30	3.25204	up
ENSG00000092470	WDR76	2.99493e-16	2.01776	up
ENSG00000177352	CCDC71	8.2892e-54	5.12799	up
ENSG00000167085	PHB	1.51455e-15	1.67406	up
ENSG00000167088	SNRPD1	2.48308e-52	3.28389	up
Homo_sapiens_newGene_5317	Homo_sapiens_newGene_5317	4.0685e-05	4.1027	up
ENSG00000166979	EVA1C	1.2766e-06	1.44886	up
ENSG00000163257	DCAF16	2.78269e-07	1.66574	up
ENSG00000092295	TGM1	0.000463387	2.43754	up
ENSG00000047579	DTNBP1	9.10635e-08	1.45261	up
ENSG00000136448	NMT1	3.38539e-05	0.932731	up
ENSG00000157184	CPT2	3.0864e-43	3.4078	up
ENSG00000136444	RSAD1	1.22877e-13	1.70514	up
ENSG00000137714	FDX1	7.3803e-11	1.43257	up
ENSG00000204344	STK19	9.86966e-18	2.14933	up
ENSG00000163702	IL17RC	2.91293e-07	1.41341	up
ENSG00000154767	XPC	6.23794e-22	2.51293	up
ENSG00000130159	ECSIT	9.81377e-10	1.35662	up
Homo_sapiens_newGene_3178	Homo_sapiens_newGene_3178	1.88563e-16	3.97319	up
ENSG00000136877	FPGS	4.74652e-55	4.14612	up
ENSG00000105258	POLR2I	5.48082e-37	3.23438	up
ENSG00000105254	TBCB	1.97196e-14	1.74844	up
ENSG00000221916	C19orf73	1.23706e-05	5.24838	up
ENSG00000128394	APOBEC3F	6.68464e-07	3.12867	up
ENSG00000136122	BORA	6.83031e-26	3.704	up
ENSG00000141759	TXNL4A	0.00042689	0.777861	up
ENSG00000137831	UACA	1.2117e-05	1.64663	up
ENSG00000214046	SMIM7	3.70312e-19	1.85014	up
ENSG00000112304	ACOT13	3.54927e-43	2.81304	up
ENSG00000112306	RPS12	2.36218e-25	1.97324	up
ENSG00000112308	C6orf62	2.46208e-07	1.10073	up
ENSG00000075188	NUP37	1.25383e-83	3.98252	up
ENSG00000271447	MMP28	0.0030844	0.974866	up
ENSG00000213719	CLIC1	2.74027e-15	1.80621	up
ENSG00000100372	SLC25A17	2.91974e-31	2.76	up
ENSG00000150455	TIRAP	8.55681e-11	2.76903	up
ENSG00000152348	ATG10	8.98146e-13	2.56849	up
ENSG00000203760	CENPW	1.28848e-20	2.48686	up
ENSG00000156853	ZNF689	0.000416614	0.977932	up
ENSG00000112874	NUDT12	2.16371e-16	3.12072	up
ENSG00000140939	NOL3	1.21944e-20	2.82079	up
ENSG00000182117	NOP10	1.47914e-31	2.3638	up
ENSG00000107968	MAP3K8	1.33134e-12	1.86075	up
ENSG00000107960	STN1	4.33543e-06	1.8341	up
ENSG00000283782	AC116366.3	7.35483e-33	4.46456	up
ENSG00000168517	HEXIM2	9.44326e-17	2.14936	up
ENSG00000118096	IFT46	0.00372899	0.833874	up
ENSG00000126005	MMP24OS	0.00140788	1.12342	up
ENSG00000126001	CEP250	5.85475e-11	1.65231	up
ENSG00000011143	MKS1	1.28856e-34	3.59419	up
Homo_sapiens_newGene_4439	Homo_sapiens_newGene_4439	8.09614e-25	4.58829	up
Homo_sapiens_newGene_4454	Homo_sapiens_newGene_4454	1.93434e-08	9.3211	up
Homo_sapiens_newGene_4453	Homo_sapiens_newGene_4453	2.05337e-08	3.4762	up
ENSG00000153391	INO80C	2.21173e-07	1.54566	up
ENSG00000197498	RPF2	0.00157223	0.736201	up
Homo_sapiens_newGene_3100	Homo_sapiens_newGene_3100	1.08677e-07	1.75215	up
ENSG00000204568	MRPS18B	3.05466e-33	2.50077	up
ENSG00000004779	NDUFAB1	3.67117e-15	1.6469	up
ENSG00000173641	HSPB7	2.89482e-08	1.65445	up
ENSG00000157379	DHRS1	6.59874e-29	3.59283	up
ENSG00000137500	CCDC90B	1.11331e-14	1.87249	up
ENSG00000126768	TIMM17B	1.36401e-23	2.18525	up
ENSG00000144034	TPRKB	8.67402e-21	2.37559	up
ENSG00000111581	NUP107	2.59141e-12	1.57183	up
ENSG00000131100	ATP6V1E1	1.89408e-23	1.85693	up
ENSG00000284753	EEF1AKMT4	1.14499e-36	2.93845	up
ENSG00000079459	FDFT1	5.57051e-15	1.57706	up
ENSG00000213930	GALT	1.43566e-12	2.35926	up
ENSG00000180096	45170	0.000242901	5.1179	up
ENSG00000180098	TRNAU1AP	7.28112e-24	2.74117	up
ENSG00000105048	TNNT1	6.20866e-11	1.82552	up
ENSG00000112110	MRPL18	5.66251e-20	1.98779	up
ENSG00000074935	TUBE1	1.2178e-22	2.35599	up
ENSG00000112118	MCM3	6.64614e-06	1.04645	up
ENSG00000224659	GAGE12J	1.41196e-20	2.69356	up
ENSG00000197302	ZNF720	6.42891e-05	1.69291	up
ENSG00000123485	HJURP	5.97619e-19	1.97263	up
ENSG00000160963	COL26A1	1.37241e-05	4.27675	up
Homo_sapiens_newGene_2523	Homo_sapiens_newGene_2523	1.74457e-08	3.76974	up
ENSG00000169567	HINT1	2.21731e-26	2.08991	up
ENSG00000169564	PCBP1	1.67919e-14	1.46174	up
ENSG00000143093	STRIP1	7.74046e-15	2.13031	up
Homo_sapiens_newGene_3726	Homo_sapiens_newGene_3726	7.71054e-07	1.34219	up
ENSG00000163684	RPP14	0.000648177	0.809092	up
ENSG00000163682	RPL9	4.07175e-24	2.14334	up
Homo_sapiens_newGene_1382	Homo_sapiens_newGene_1382	1.00349e-25	3.35629	up
Homo_sapiens_newGene_1389	Homo_sapiens_newGene_1389	6.17744e-07	5.46385	up
ENSG00000142327	RNPEPL1	2.31592e-10	1.66979	up
ENSG00000154556	SORBS2	4.79744e-08	3.85832	up
ENSG00000127564	PKMYT1	5.03046e-35	2.968	up
ENSG00000127561	SYNGR3	2.56244e-10	4.15683	up
ENSG00000278259	MYO19	8.12011e-09	1.37281	up
ENSG00000126214	KLC1	3.57729e-06	1.02113	up
ENSG00000126215	XRCC3	1.05357e-10	1.90228	up
ENSG00000196177	ACADSB	0.000486843	1.32725	up
ENSG00000170638	TRABD	9.7433e-11	1.60935	up
ENSG00000161179	YDJC	1.56453e-26	2.50159	up
ENSG00000134864	GGACT	3.131e-18	3.90549	up
ENSG00000160226	CFAP410	3.98503e-07	1.39615	up
ENSG00000160221	GATD3A	1.9341e-40	3.34302	up
ENSG00000198356	ASNA1	9.47188e-15	1.80339	up
ENSG00000167799	NUDT8	2.62624e-37	5.0034	up
ENSG00000096063	SRPK1	2.5889e-05	0.917175	up
ENSG00000096060	FKBP5	6.64806e-06	1.26503	up
ENSG00000146143	PRIM2	3.34487e-05	0.979177	up
ENSG00000172725	CORO1B	4.63295e-13	1.76684	up
ENSG00000141499	WRAP53	8.6568e-15	1.70772	up
ENSG00000133250	ZNF414	0.000100743	1.62368	up
ENSG00000188747	NOXA1	2.74587e-09	3.35172	up
ENSG00000067057	PFKP	2.49355e-05	0.923073	up
ENSG00000113552	GNPDA1	2.4747e-09	1.22533	up
ENSG00000103275	UBE2I	0.00177673	0.622798	up
ENSG00000103274	NUBP1	9.54363e-18	2.00195	up
ENSG00000100897	DCAF11	3.55496e-17	1.82505	up
ENSG00000143252	SDHC	1.01077e-19	1.804	up
ENSG00000168765	GSTM4	2.64154e-07	1.61058	up
ENSG00000108840	HDAC5	1.15716e-07	1.43127	up
ENSG00000106992	AK1	1.78378e-15	2.04601	up
ENSG00000132646	PCNA	1.35744e-13	1.43509	up
ENSG00000135148	TRAFD1	0.00352947	0.665414	up
ENSG00000169964	TMEM42	3.59533e-19	2.80433	up
ENSG00000105364	MRPL4	1.85057e-13	1.60373	up
ENSG00000108591	DRG2	2.03341e-11	1.71046	up
ENSG00000108590	MED31	2.60255e-08	1.29931	up
ENSG00000154654	NCAM2	1.00732e-09	3.57066	up
ENSG00000138279	ANXA7	1.41681e-22	1.88784	up
ENSG00000184967	NOC4L	3.31986e-11	1.70278	up
ENSG00000100462	PRMT5	4.22247e-05	0.939513	up
Homo_sapiens_newGene_4824	Homo_sapiens_newGene_4824	7.34475e-05	3.93236	up
Homo_sapiens_newGene_4828	Homo_sapiens_newGene_4828	2.94595e-05	1.73361	up
ENSG00000077097	TOP2B	0.00440831	0.686999	up
ENSG00000100284	TOM1	2.65094e-05	1.09835	up
ENSG00000104907	TRMT1	0.000149091	0.89693	up
ENSG00000125459	MSTO1	1.45852e-33	3.29719	up
ENSG00000125458	NT5C	9.80549e-98	4.56776	up
ENSG00000125450	NUP85	1.95282e-40	2.91347	up
ENSG00000125457	MIF4GD	1.51977e-12	1.73872	up
ENSG00000125454	SLC25A19	2.50625e-35	2.71818	up
Homo_sapiens_newGene_5063	Homo_sapiens_newGene_5063	1.64226e-29	4.1428	up
ENSG00000185379	RAD51D	5.88262e-10	1.82032	up
Homo_sapiens_newGene_3888	Homo_sapiens_newGene_3888	1.04177e-16	5.04558	up
ENSG00000213337	ANKRD39	3.45593e-23	2.81802	up
ENSG00000213339	QTRT1	2.90742e-38	3.46145	up
ENSG00000109854	HTATIP2	0.00054422	0.718537	up
ENSG00000167005	NUDT21	4.54048e-08	1.09969	up
ENSG00000128944	KNSTRN	5.33554e-37	2.86817	up
ENSG00000123144	TRIR	2.21599e-05	0.971658	up
ENSG00000168209	DDIT4	4.49874e-38	2.37374	up
ENSG00000185880	TRIM69	8.63367e-06	2.05867	up
ENSG00000165516	KLHDC2	4.31098e-47	3.59896	up
ENSG00000125846	ZNF133	6.06707e-15	2.82731	up
ENSG00000125843	AP5S1	5.70124e-11	2.14877	up
ENSG00000158792	SPATA2L	3.16754e-06	1.34057	up
ENSG00000158793	NIT1	4.01787e-19	2.15488	up
ENSG00000159228	CBR1	1.90511e-26	2.19053	up
ENSG00000171848	RRM2	3.42492e-59	3.28039	up
ENSG00000170468	RIOX1	3.5546e-08	1.55603	up
ENSG00000170469	SPATA24	4.60175e-17	4.07206	up
ENSG00000160072	ATAD3B	7.82851e-06	1.08265	up
ENSG00000215021	PHB2	1.79645e-36	2.75054	up
ENSG00000204856	FAM216A	5.87645e-36	2.81354	up
ENSG00000204859	ZBTB48	0.00334426	0.97634	up
ENSG00000273841	TAF9	0.00445359	0.64043	up
ENSG00000138073	PREB	8.20492e-09	1.38806	up
ENSG00000184983	NDUFA6	9.76463e-45	3.12325	up
ENSG00000137210	TMEM14B	2.93567e-67	3.3095	up
ENSG00000172977	KAT5	1.95486e-07	1.18389	up
ENSG00000049167	ERCC8	1.86675e-09	1.68648	up
ENSG00000173085	COQ2	1.54252e-30	3.08022	up
ENSG00000100911	PSME2	7.99628e-39	2.84842	up
ENSG00000023697	DERA	2.59082e-24	2.37294	up
ENSG00000110921	MVK	4.73999e-06	1.15004	up
ENSG00000170855	TRIAP1	1.17598e-29	2.37588	up
ENSG00000170854	RIOX2	0.00137722	1.03032	up
ENSG00000267368	UPK3BL1	0.00327763	2.12374	up
ENSG00000075643	MOCOS	4.21965e-22	2.30056	up
ENSG00000143198	MGST3	1.0087e-26	2.39261	up
ENSG00000106077	ABHD11	1.12564e-35	4.36769	up
ENSG00000156239	N6AMT1	2.93553e-05	1.27822	up
ENSG00000149636	DSN1	1.65364e-22	2.14519	up
ENSG00000166226	CCT2	7.5343e-05	0.761975	up
ENSG00000184489	PTP4A3	1.79362e-11	3.64297	up
ENSG00000089195	TRMT6	2.07043e-06	1.22992	up
ENSG00000105755	ETHE1	2.0873e-14	1.89865	up
ENSG00000165752	STK32C	2.38299e-30	2.58211	up
ENSG00000169884	WNT10B	0.00380596	1.33172	up
ENSG00000186222	BLOC1S4	2.39948e-27	2.96377	up
ENSG00000009780	FAM76A	6.91966e-08	2.9386	up
ENSG00000165283	STOML2	1.06206e-43	3.27524	up
ENSG00000165280	VCP	0.00224379	0.604414	up
ENSG00000101182	PSMA7	0.00068061	0.665015	up
ENSG00000101181	MTG2	0.000230096	0.856768	up
ENSG00000213516	RBMXL1	5.22143e-11	1.98386	up
ENSG00000183765	CHEK2	4.08976e-32	2.86144	up
ENSG00000183763	TRAIP	3.57461e-49	4.10655	up
ENSG00000164684	ZNF704	0.000607113	1.46981	up
ENSG00000197417	SHPK	1.91196e-05	1.36766	up
ENSG00000197415	VEPH1	0.000114386	2.27367	up
ENSG00000160678	S100A1	0.000122379	4.24541	up
ENSG00000160679	CHTOP	0.000152026	0.773076	up
ENSG00000178999	AURKB	3.9282e-69	3.68597	up
ENSG00000179029	TMEM107	6.81406e-19	3.07323	up
ENSG00000205659	LIN52	0.00117915	1.09865	up
ENSG00000137054	POLR1E	1.70712e-07	1.19014	up
ENSG00000166140	ZFYVE19	9.72272e-13	1.98146	up
ENSG00000204264	PSMB8	1.1521e-07	3.72207	up
ENSG00000129691	ASH2L	1.52503e-15	1.99619	up
ENSG00000154640	BTG3	3.50022e-06	0.999437	up
ENSG00000159079	CFAP298	3.16512e-10	1.36275	up
ENSG00000177370	TIMM22	2.05727e-05	0.994215	up
ENSG00000205138	SDHAF1	1.13828e-22	2.33627	up
ENSG00000134779	TPGS2	1.00316e-11	1.50706	up
ENSG00000176401	EID2B	7.74993e-13	3.97808	up
ENSG00000188312	CENPP	6.51201e-26	3.39777	up
ENSG00000105518	TMEM205	1.11525e-17	2.08544	up
ENSG00000136045	PWP1	4.83071e-08	1.16194	up
ENSG00000148290	SURF1	8.5282e-32	2.63282	up
ENSG00000148291	SURF2	1.32968e-10	1.71887	up
ENSG00000214253	FIS1	2.49785e-27	2.71457	up
ENSG00000218739	CEBPZOS	3.0214e-06	1.25789	up
ENSG00000213619	NDUFS3	3.52031e-15	1.6064	up
ENSG00000100038	TOP3B	8.29809e-11	2.01338	up
ENSG00000144677	CTDSPL	3.02206e-08	1.55289	up
ENSG00000116691	MIIP	2.06363e-23	2.50577	up
ENSG00000143545	RAB13	3.69932e-15	1.88888	up
ENSG00000143543	JTB	2.87028e-18	1.77638	up
ENSG00000139178	C1RL	0.000396247	1.16913	up
ENSG00000107262	BAG1	7.24054e-09	1.22243	up
Homo_sapiens_newGene_822	Homo_sapiens_newGene_822	0.00330831	3.7478	up
ENSG00000169299	PGM2	2.82764e-08	1.39866	up
ENSG00000123405	NFE2	1.08423e-14	6.61645	up
ENSG00000102309	PIN4	2.31343e-35	3.47676	up
ENSG00000142634	EFHD2	0.00149964	0.806854	up
ENSG00000142632	ARHGEF19	1.72022e-40	4.00338	up
Homo_sapiens_newGene_1076	Homo_sapiens_newGene_1076	4.47326e-09	2.29152	up
ENSG00000168653	NDUFS5	6.12244e-39	2.58141	up
ENSG00000166387	PPFIBP2	1.19617e-06	3.63191	up
ENSG00000011028	MRC2	3.33263e-06	1.83678	up
Homo_sapiens_newGene_4556	Homo_sapiens_newGene_4556	7.18772e-06	0.97559	up
ENSG00000091640	SPAG7	1.98776e-25	2.45978	up
ENSG00000119403	PHF19	5.50498e-06	1.08311	up
ENSG00000119408	NEK6	2.78255e-05	1.28336	up
Homo_sapiens_newGene_1891	Homo_sapiens_newGene_1891	4.58239e-07	2.01487	up
Homo_sapiens_newGene_3020	Homo_sapiens_newGene_3020	2.54089e-23	2.70465	up
Homo_sapiens_newGene_3027	Homo_sapiens_newGene_3027	0.000422627	3.13857	up
ENSG00000167653	PSCA	3.87135e-09	1.50122	up
Homo_sapiens_newGene_3029	Homo_sapiens_newGene_3029	9.40976e-27	3.20298	up
ENSG00000250317	SMIM20	3.84062e-16	2.01767	up
ENSG00000171148	TADA3	2.22735e-07	1.13512	up
ENSG00000197620	CXorf40A	2.20593e-34	2.8857	up
ENSG00000243725	TTC4	1.18251e-16	1.88011	up
ENSG00000177595	PIDD1	0.000504249	1.30889	up
ENSG00000136280	CCM2	0.00231365	0.929756	up
ENSG00000205758	CRYZL1	4.99548e-32	3.66342	up
ENSG00000198841	KTI12	0.00326043	0.77767	up
ENSG00000198848	CES1	1.50411e-20	2.59541	up
ENSG00000173456	RNF26	0.000220002	1.00069	up
ENSG00000173457	PPP1R14B	1.05857e-14	1.82489	up
ENSG00000174109	C16orf91	5.2025e-19	2.00557	up
ENSG00000175854	SWI5	1.37858e-12	1.59441	up
ENSG00000117632	STMN1	8.31384e-16	1.49056	up
ENSG00000110063	DCPS	8.03325e-35	2.90093	up
ENSG00000145882	PCYOX1L	0.00117865	2.91503	up
ENSG00000144827	ABHD10	1.30067e-20	2.09612	up
ENSG00000171421	MRPL36	9.47468e-39	2.89685	up
ENSG00000102144	PGK1	6.03914e-13	1.44343	up
ENSG00000214860	EVPLL	9.52496e-06	2.23673	up
ENSG00000075142	SRI	3.24414e-20	2.20761	up
ENSG00000115540	MOB4	0.000298866	0.914739	up
ENSG00000221821	C6orf226	4.22546e-23	3.92604	up
ENSG00000221829	FANCG	4.36326e-62	4.45289	up
ENSG00000141994	DUS3L	7.71974e-35	2.82757	up
ENSG00000138767	CNOT6L	1.37464e-05	1.41244	up
ENSG00000101558	VAPA	0.000161126	0.751139	up
ENSG00000031698	SARS	2.8399e-08	1.12263	up
ENSG00000173715	C11orf80	2.81586e-11	2.46078	up
ENSG00000104884	ERCC2	1.50331e-07	1.9336	up
ENSG00000138185	ENTPD1	1.16076e-11	3.75013	up
ENSG00000138182	KIF20B	6.04653e-05	1.43579	up
ENSG00000138180	CEP55	0.00173309	0.887261	up
ENSG00000104889	RNASEH2A	2.85238e-83	4.6351	up
ENSG00000116221	MRPL37	3.04611e-14	1.70365	up
ENSG00000120699	EXOSC8	2.7796e-17	1.97418	up
ENSG00000196998	WDR45	0.00573569	0.587214	up
ENSG00000104980	TIMM44	1.63531e-13	1.59805	up
ENSG00000197021	CXorf40B	1.448e-16	1.78915	up
ENSG00000100209	HSCB	9.56268e-18	2.05309	up
Homo_sapiens_newGene_983	Homo_sapiens_newGene_983	1.45914e-18	4.8616	up
ENSG00000156928	MALSU1	1.31673e-11	1.47747	up
ENSG00000106588	PSMA2	4.96033e-18	1.64106	up
ENSG00000124767	GLO1	0.000950238	0.649997	up
ENSG00000266472	MRPS21	3.15138e-54	3.15135	up
Homo_sapiens_newGene_3642	Homo_sapiens_newGene_3642	2.4592e-05	7.30262	up
Homo_sapiens_newGene_3641	Homo_sapiens_newGene_3641	0.00115114	1.00311	up
ENSG00000250571	GLI4	2.35606e-13	2.47991	up
ENSG00000185842	DNAH14	0.000969665	1.54029	up
ENSG00000162878	PKDCC	8.3131e-05	1.11491	up
Homo_sapiens_newGene_5524	Homo_sapiens_newGene_5524	7.51954e-15	3.45859	up
Homo_sapiens_newGene_5521	Homo_sapiens_newGene_5521	6.74442e-16	3.27567	up
ENSG00000179965	ZNF771	4.44465e-06	1.31837	up
Homo_sapiens_newGene_2996	Homo_sapiens_newGene_2996	1.8833e-08	2.93227	up
ENSG00000158716	DUSP23	8.64662e-25	2.55492	up
ENSG00000158717	RNF166	7.17683e-15	2.08818	up
ENSG00000158710	TAGLN2	1.11157e-13	1.39124	up
ENSG00000182004	SNRPE	1.89716e-29	2.2104	up
ENSG00000157895	C12orf43	3.55878e-07	1.45522	up
ENSG00000122674	CCZ1	2.6716e-22	2.2224	up
ENSG00000122678	POLM	0.0016501	1.27249	up
Homo_sapiens_newGene_4692	Homo_sapiens_newGene_4692	0.000168486	4.02774	up
ENSG00000164649	CDCA7L	4.61775e-24	2.30379	up
ENSG00000161036	LRWD1	1.3299e-16	1.94705	up
ENSG00000170175	CHRNB1	1.51526e-11	2.49192	up
ENSG00000198783	ZNF830	9.29373e-06	1.54269	up
ENSG00000124203	ZNF831	2.37182e-06	2.40573	up
ENSG00000124207	CSE1L	2.62579e-05	1.03295	up
ENSG00000161960	EIF4A1	3.03601e-09	1.21527	up
ENSG00000198258	UBL5	1.68981e-16	1.68457	up
ENSG00000198252	STYX	0.000103213	1.49922	up
ENSG00000002822	MAD1L1	5.49186e-10	1.71949	up
ENSG00000163866	SMIM12	4.63335e-11	1.52067	up
ENSG00000167526	RPL13	3.48873e-12	1.61335	up
ENSG00000177380	PPFIA3	8.64764e-22	3.04909	up
ENSG00000177383	MAGEF1	3.32341e-22	2.29859	up
ENSG00000177030	DEAF1	3.24259e-11	2.0567	up
ENSG00000129518	EAPP	1.06252e-09	1.59444	up
ENSG00000014641	MDH1	1.70659e-44	2.61577	up
ENSG00000130748	TMEM160	2.20346e-78	4.76642	up
ENSG00000134248	LAMTOR5	3.42767e-18	1.67901	up
Homo_sapiens_newGene_475	Homo_sapiens_newGene_475	0.00213882	2.71001	up
ENSG00000103423	DNAJA3	5.79875e-05	0.825804	up
ENSG00000069493	CLEC2D	0.0097154	2.15656	up
ENSG00000105865	DUS4L	1.55203e-07	1.92841	up
ENSG00000131037	EPS8L1	0.000294407	1.33382	up
ENSG00000149016	TUT1	5.0592e-07	1.42222	up
ENSG00000135624	CCT7	5.39918e-12	1.43406	up
ENSG00000187608	ISG15	3.89994e-184	6.3649	up
ENSG00000182518	FAM104B	8.91437e-13	2.41565	up
ENSG00000115661	STK16	2.09471e-16	2.0961	up
ENSG00000105289	TJP3	1.80615e-08	2.40962	up
ENSG00000105136	ZNF419	2.01835e-07	2.10873	up
ENSG00000105137	SYDE1	0.00978672	0.602198	up
ENSG00000105135	ILVBL	8.56461e-08	1.45301	up
ENSG00000138686	BBS7	2.08206e-05	1.39392	up
ENSG00000142937	RPS8	3.95385e-10	1.34328	up
ENSG00000146232	NFKBIE	6.72063e-06	1.10671	up
ENSG00000164403	SHROOM1	0.000180872	1.3306	up
ENSG00000100504	PYGL	0.000416338	0.887957	up
ENSG00000074800	ENO1	3.52204e-06	0.995483	up
ENSG00000103852	TTC23	0.000126357	1.02348	up
ENSG00000125319	C17orf53	3.95269e-09	1.89814	up
ENSG00000196544	BORCS6	3.94315e-09	1.5664	up
ENSG00000151287	TEX30	3.00949e-08	1.49111	up
ENSG00000140307	GTF2A2	0.000196941	0.739002	up
ENSG00000124596	OARD1	4.79876e-18	2.65673	up
ENSG00000106628	POLD2	2.12611e-52	3.15999	up
ENSG00000027001	MIPEP	7.65105e-20	2.51896	up
Homo_sapiens_newGene_2417	Homo_sapiens_newGene_2417	2.13223e-19	1.87552	up
ENSG00000143653	SCCPDH	4.65078e-07	1.1405	up
ENSG00000123064	DDX54	8.17347e-10	1.36528	up
Homo_sapiens_newGene_1140	Homo_sapiens_newGene_1140	0.000317439	1.16687	up
ENSG00000178913	TAF7	6.83898e-08	1.24719	up
ENSG00000183258	DDX41	1.93869e-06	1.12816	up
ENSG00000167815	PRDX2	3.36623e-15	1.77669	up
ENSG00000157911	PEX10	2.91918e-13	2.13538	up
ENSG00000157916	RER1	2.03261e-06	1.02017	up
ENSG00000165410	CFL2	0.000137282	0.909397	up
ENSG00000128563	PRKRIP1	0.00837719	0.615941	up
ENSG00000160446	ZDHHC12	4.35519e-25	2.98165	up
ENSG00000183479	TREX2	2.23872e-11	3.78424	up
ENSG00000174886	NDUFA11	7.96187e-55	3.4466	up
Homo_sapiens_newGene_20	Homo_sapiens_newGene_20	4.58519e-10	2.12759	up
ENSG00000160131	VMA21	2.35903e-06	0.993744	up
ENSG00000175287	PHYHD1	1.08991e-26	3.90291	up
ENSG00000176953	NFATC2IP	8.8003e-20	2.10209	up
ENSG00000175756	AURKAIP1	1.96759e-49	3.57165	up
ENSG00000176485	PLA2G16	3.69014e-10	1.69844	up
ENSG00000176225	RTTN	1.00243e-06	1.46698	up
ENSG00000132275	RRP8	1.52086e-11	1.59838	up
ENSG00000148219	ASTN2	6.3121e-05	2.05163	up
ENSG00000137312	FLOT1	1.41114e-06	1.06784	up
ENSG00000137310	TCF19	3.49652e-14	1.92649	up
ENSG00000141076	UTP4	7.85849e-08	1.04609	up
ENSG00000172831	CES2	4.08535e-05	1.30215	up
ENSG00000076242	MLH1	3.97037e-51	3.58397	up
ENSG00000076248	UNG	4.56163e-14	1.84136	up
ENSG00000147894	C9orf72	1.05286e-13	3.72154	up
ENSG00000180879	SSR4	7.96951e-09	1.19163	up
ENSG00000103381	CPPED1	1.13472e-06	1.3644	up
ENSG00000132522	GPS2	0.00666132	0.621908	up
ENSG00000113272	THG1L	3.66949e-11	1.82639	up
ENSG00000102384	CENPI	1.46977e-11	2.60783	up
ENSG00000064961	HMG20B	2.39645e-23	2.55195	up
ENSG00000171159	C9orf16	1.32603e-21	2.32025	up
ENSG00000188610	FAM72B	1.17789e-05	1.77043	up
ENSG00000188612	SUMO2	0.000174112	0.742035	up
ENSG00000188613	NANOS1	4.78225e-05	2.44341	up
ENSG00000183648	NDUFB1	8.32373e-31	3.06806	up
ENSG00000006062	MAP3K14	0.00555133	0.823002	up
ENSG00000164219	PGGT1B	0.0057476	0.953425	up
ENSG00000170619	COMMD5	3.85342e-20	1.88542	up
ENSG00000168078	PBK	1.90189e-13	1.93302	up
ENSG00000112855	HARS2	9.76911e-25	2.48571	up
ENSG00000182512	GLRX5	1.29154e-11	1.475	up
ENSG00000104835	SARS2	4.07928e-25	3.09048	up
ENSG00000106477	CEP41	0.00153794	1.28409	up
ENSG00000177519	RPRM	2.12779e-12	1.94888	up
Homo_sapiens_newGene_2599	Homo_sapiens_newGene_2599	0.000544658	2.18322	up
Homo_sapiens_newGene_2592	Homo_sapiens_newGene_2592	0.000100212	3.52628	up
ENSG00000124659	TBCC	3.50671e-13	1.85041	up
ENSG00000160447	PKN3	3.52371e-20	2.44935	up
ENSG00000140534	TICRR	3.4108e-11	1.8648	up
Homo_sapiens_newGene_2627	Homo_sapiens_newGene_2627	1.04171e-08	2.85048	up
Homo_sapiens_newGene_2620	Homo_sapiens_newGene_2620	1.4836e-41	5.27831	up
ENSG00000179271	GADD45GIP1	2.43662e-37	2.97703	up
ENSG00000178896	EXOSC4	7.8938e-31	2.4674	up
ENSG00000137154	RPS6	0.000654075	0.65418	up
ENSG00000159131	GART	8.18155e-08	1.02246	up
ENSG00000005059	MCUB	7.91252e-18	2.60391	up
ENSG00000130312	MRPL34	3.28373e-12	1.57656	up
ENSG00000130313	PGLS	1.44347e-17	1.95785	up
ENSG00000154079	SDHAF4	3.89692e-31	4.94828	up
Homo_sapiens_newGene_5909	Homo_sapiens_newGene_5909	1.05072e-05	3.92078	up
ENSG00000087076	HSD17B14	0.000397244	3.07595	up
ENSG00000087077	TRIP6	9.24804e-17	1.76005	up
ENSG00000075239	ACAT1	2.08925e-13	1.42337	up
ENSG00000163636	PSMD6	8.45637e-08	1.05507	up
ENSG00000232859	LYRM9	6.94155e-21	5.021	up
ENSG00000170515	PA2G4	4.33269e-11	1.36064	up
ENSG00000198546	ZNF511	1.37502e-13	1.91557	up
ENSG00000137841	PLCB2	8.10844e-09	9.45498	up
ENSG00000136942	RPL35	1.01219e-27	2.66282	up
ENSG00000105419	MEIS3	0.00197301	1.01754	up
ENSG00000002330	BAD	3.92507e-19	3.02323	up
ENSG00000172115	CYCS	7.97817e-12	1.50875	up
ENSG00000172113	NME6	1.69859e-10	1.56795	up
ENSG00000148399	DPH7	0.000134003	1.30612	up
ENSG00000264230	ANXA8L1	1.0722e-08	3.30552	up
ENSG00000138107	ACTR1A	0.000219028	0.85126	up
ENSG00000109775	UFSP2	0.000385923	1.35573	up
ENSG00000143420	ENSA	1.33477e-23	2.16392	up
ENSG00000112984	KIF20A	8.09072e-19	1.84227	up
ENSG00000112983	BRD8	6.1506e-06	1.17838	up
ENSG00000270629	NBPF14	6.57178e-09	1.37802	up
ENSG00000053501	USE1	1.65609e-32	3.51892	up
ENSG00000269313	MAGIX	0.00379355	1.57486	up
ENSG00000086065	CHMP5	6.26032e-07	1.069	up
ENSG00000100823	APEX1	5.58727e-23	2.02486	up
Homo_sapiens_newGene_6107	Homo_sapiens_newGene_6107	2.88594e-19	2.54941	up
Homo_sapiens_newGene_1739	Homo_sapiens_newGene_1739	0.000401131	1.68912	up
ENSG00000189043	NDUFA4	1.56915e-27	2.15798	up
ENSG00000111671	SPSB2	3.44597e-22	2.55164	up
ENSG00000111678	C12orf57	1.5851e-20	1.98564	up
ENSG00000111679	PTPN6	0.00649986	1.18861	up
ENSG00000068079	IFI35	1.08907e-40	3.21866	up
ENSG00000166532	RIMKLB	0.00250135	0.805621	up
ENSG00000187266	EPOR	1.04076e-10	2.03992	up
ENSG00000186792	HYAL3	5.71336e-12	1.96529	up
ENSG00000075234	TTC38	2.43552e-07	1.24077	up
ENSG00000112514	CUTA	9.64127e-08	1.18176	up
ENSG00000164978	NUDT2	1.62037e-64	3.88999	up
ENSG00000006607	FARP2	0.000580568	0.980602	up
ENSG00000161618	ALDH16A1	5.3127e-36	2.90675	up
ENSG00000006744	ELAC2	0.00735161	0.641243	up
ENSG00000242114	MTFP1	1.10985e-45	3.33578	up
ENSG00000164022	AIMP1	4.57847e-06	1.12967	up
ENSG00000198707	CEP290	0.00148563	1.72587	up
ENSG00000150779	TIMM8B	6.9645e-78	4.25113	up
ENSG00000120053	GOT1	1.99288e-18	1.86524	up
ENSG00000120055	C10orf95	0.000101656	4.03693	up
Homo_sapiens_newGene_3839	Homo_sapiens_newGene_3839	1.5268e-06	1.13883	up
Homo_sapiens_newGene_3838	Homo_sapiens_newGene_3838	0.0012837	0.946953	up
ENSG00000125731	SH2D3A	2.67106e-13	2.22154	up
ENSG00000243449	C4orf48	2.28069e-21	2.55874	up
Homo_sapiens_newGene_3832	Homo_sapiens_newGene_3832	9.14068e-06	3.54408	up
Homo_sapiens_newGene_2120	Homo_sapiens_newGene_2120	3.68006e-12	2.50474	up
ENSG00000256060	TRAPPC2B	6.10439e-33	3.09489	up
ENSG00000100558	PLEK2	0.00206596	1.47839	up
ENSG00000122026	RPL21	1.63191e-21	1.8837	up
ENSG00000235106	BRD3OS	3.74345e-15	2.15348	up
ENSG00000197444	OGDHL	5.43141e-06	2.9726	up
ENSG00000235109	ZSCAN31	1.43923e-11	3.60626	up
ENSG00000204315	FKBPL	8.84129e-07	1.22647	up
ENSG00000204316	MRPL38	2.2042e-20	1.94847	up
ENSG00000005156	LIG3	3.2849e-17	2.09404	up
ENSG00000079616	KIF22	2.01744e-28	2.24254	up
ENSG00000105202	FBL	5.28206e-23	2.28286	up
ENSG00000108788	MLX	0.000142452	0.946914	up
ENSG00000108786	HSD17B1	1.63541e-07	1.73058	up
ENSG00000099256	PRTFDC1	1.83802e-07	1.73839	up
ENSG00000132383	RPA1	8.64059e-06	0.92185	up
ENSG00000132382	MYBBP1A	3.11842e-05	1.01141	up
ENSG00000145386	CCNA2	9.38208e-14	1.62097	up
ENSG00000101457	DNTTIP1	5.02764e-32	2.58543	up
ENSG00000137804	NUSAP1	1.92624e-06	1.08635	up
ENSG00000073050	XRCC1	8.30082e-12	1.90715	up
ENSG00000140386	SCAPER	0.000384961	1.69506	up
ENSG00000100324	TAB1	1.76955e-07	1.48333	up
ENSG00000203791	EEF1AKMT2	4.208e-12	2.11071	up
ENSG00000197275	RAD54B	0.000682136	1.007	up
Homo_sapiens_newGene_2327	Homo_sapiens_newGene_2327	2.85684e-09	3.10624	up
ENSG00000160818	GPATCH4	1.03638e-11	1.61118	up
ENSG00000160813	PPP1R35	4.94702e-49	3.51215	up
ENSG00000102898	NUTF2	0.00014907	0.849966	up
ENSG00000102890	ELMO3	0.000255638	3.73733	up
ENSG00000102897	LYRM1	0.00294539	0.752572	up
ENSG00000169679	BUB1	2.14639e-12	1.52632	up
Homo_sapiens_newGene_1671	Homo_sapiens_newGene_1671	0.000361579	3.27169	up
Homo_sapiens_newGene_739	Homo_sapiens_newGene_739	1.15194e-06	1.36261	up
Homo_sapiens_newGene_1675	Homo_sapiens_newGene_1675	5.28821e-05	3.89445	up
Homo_sapiens_newGene_1676	Homo_sapiens_newGene_1676	3.13837e-06	1.75727	up
ENSG00000149554	CHEK1	4.82046e-05	1.05652	up
ENSG00000103148	NPRL3	9.51758e-06	1.02565	up
ENSG00000165949	IFI27	1.13889e-10	3.46189	up
ENSG00000165948	IFI27L1	2.10792e-21	2.5882	up
ENSG00000267060	PTGES3L	6.33668e-11	6.06058	up
ENSG00000118046	STK11	0.00418155	1.53518	up
ENSG00000127980	PEX1	0.000264067	1.3197	up
ENSG00000162066	AMDHD2	3.44482e-104	5.67849	up
ENSG00000162063	CCNF	3.51616e-06	1.31974	up
ENSG00000162062	TEDC2	9.5186e-59	4.40118	up
ENSG00000091483	FH	1.1257e-23	1.93137	up
ENSG00000165233	CARD19	7.11526e-12	1.75522	up
ENSG00000101150	TPD52L2	3.41734e-11	1.34322	up
ENSG00000175203	DCTN2	1.1653e-16	1.98204	up
ENSG00000161800	RACGAP1	0.00057712	0.678928	up
ENSG00000188976	NOC2L	1.64681e-15	1.79547	up
ENSG00000133142	TCEAL4	4.05452e-19	2.04486	up
ENSG00000141560	FN3KRP	7.91217e-34	3.25588	up
ENSG00000141562	NARF	1.60878e-13	1.68759	up
ENSG00000141569	TRIM65	2.01147e-41	2.96978	up
ENSG00000085982	USP40	0.00388165	0.948998	up
ENSG00000087586	AURKA	7.56765e-12	1.37301	up
ENSG00000083807	SLC27A5	4.76851e-44	3.6286	up
ENSG00000131174	COX7B	1.94327e-14	1.69083	up
ENSG00000132485	ZRANB2	2.21953e-07	1.24343	up
ENSG00000111203	ITFG2	4.10805e-06	1.99292	up
ENSG00000188690	UROS	7.03986e-13	1.56856	up
ENSG00000149357	LAMTOR1	4.17284e-24	2.46849	up
ENSG00000172183	ISG20	5.27684e-18	3.02208	up
ENSG00000259529	AL136295.5	0.00227136	1.36934	up
ENSG00000131828	PDHA1	4.10585e-09	1.12931	up
ENSG00000070404	FSTL3	4.03578e-06	0.969447	up
ENSG00000068394	GPKOW	5.46076e-25	2.46106	up
ENSG00000164296	TIGD6	1.83879e-08	2.736	up
ENSG00000184857	TMEM186	3.43674e-12	1.87636	up
ENSG00000149823	VPS51	4.08487e-05	1.01471	up
ENSG00000107438	PDLIM1	0.00311742	0.666933	up
ENSG00000196465	MYL6B	2.19874e-15	2.03415	up
ENSG00000140025	EFCAB11	2.70608e-10	2.5744	up
ENSG00000160993	ALKBH4	4.14538e-08	1.65368	up
Homo_sapiens_newGene_1353	Homo_sapiens_newGene_1353	2.52824e-43	6.00546	up
ENSG00000028116	VRK2	1.84933e-06	1.38243	up
Homo_sapiens_newGene_3268	Homo_sapiens_newGene_3268	0.000722693	1.38348	up
Homo_sapiens_newGene_3265	Homo_sapiens_newGene_3265	8.54211e-13	4.17525	up
ENSG00000205581	HMGN1	7.26743e-11	1.33214	up
ENSG00000125970	RALY	1.48305e-12	1.46789	up
ENSG00000008382	MPND	1.95013e-10	2.12036	up
ENSG00000130429	ARPC1B	1.95029e-09	1.18631	up
ENSG00000143401	ANP32E	1.98499e-07	1.15312	up
ENSG00000164885	CDK5	6.81179e-09	1.71703	up
ENSG00000182718	ANXA2	1.02598e-07	0.975277	up
ENSG00000182712	CMC4	3.41411e-10	1.70156	up
ENSG00000175416	CLTB	6.15472e-12	1.55756	up
ENSG00000231500	RPS18	7.10194e-30	2.37831	up
ENSG00000147224	PRPS1	4.81092e-08	1.09411	up
ENSG00000171241	SHCBP1	1.32515e-08	1.42102	up
ENSG00000084623	EIF3I	1.64998e-10	1.33058	up
ENSG00000133265	HSPBP1	5.21055e-26	2.13352	up
ENSG00000047230	CTPS2	2.97147e-22	2.3295	up
ENSG00000002919	SNX11	0.000596551	0.817766	up
ENSG00000241468	ATP5MF	5.09462e-17	2.03728	up
ENSG00000116151	MORN1	1.0008e-05	2.37408	up
ENSG00000189046	ALKBH2	5.61682e-19	2.14406	up
ENSG00000067064	IDI1	0.000946374	0.725243	up
ENSG00000063761	ADCK1	0.000165026	1.53145	up
ENSG00000117682	DHDDS	2.49731e-13	2.1415	up
ENSG00000135723	FHOD1	1.10165e-15	1.9904	up
ENSG00000103510	KAT8	0.00137549	0.850264	up
ENSG00000156384	SFR1	1.6941e-09	2.78495	up
ENSG00000111906	HDDC2	2.86207e-22	2.21056	up
ENSG00000131323	TRAF3	6.36637e-05	1.16923	up
ENSG00000132676	DAP3	1.2383e-12	1.39103	up
ENSG00000187778	MCRS1	8.73889e-24	2.37643	up
ENSG00000185608	MRPL40	1.00197e-19	1.91284	up
ENSG00000112667	DNPH1	3.28047e-73	3.98258	up
ENSG00000114993	RTKN	4.09322e-10	2.61343	up
ENSG00000011523	CEP68	5.34646e-15	3.45022	up
ENSG00000154814	OXNAD1	8.457e-16	1.96403	up
ENSG00000154813	DPH3	0.000509055	0.880787	up
ENSG00000196787	HIST1H2AG	0.00497291	1.8619	up
ENSG00000164318	EGFLAM	3.33732e-08	1.32993	up
ENSG00000203883	SOX18	0.00123391	2.68696	up
ENSG00000197782	ZNF780A	0.000812588	1.4663	up
ENSG00000197785	ATAD3A	2.68965e-19	2.15596	up
ENSG00000104979	C19orf53	3.15196e-12	1.74391	up
ENSG00000104976	SNAPC2	9.5316e-06	1.20502	up
Homo_sapiens_newGene_5051	Homo_sapiens_newGene_5051	5.17425e-11	3.29153	up
ENSG00000185386	MAPK11	3.6198e-21	2.60248	up
Homo_sapiens_newGene_1961	Homo_sapiens_newGene_1961	1.83014e-36	2.88039	up
ENSG00000160563	MED27	2.45142e-07	1.29943	up
ENSG00000169169	CPT1C	5.18661e-14	4.34883	up
ENSG00000161204	ABCF3	1.46953e-18	1.90907	up
ENSG00000184164	CRELD2	2.92492e-06	1.37231	up
Homo_sapiens_newGene_4012	Homo_sapiens_newGene_4012	5.29485e-07	1.30827	up
ENSG00000110536	PTPMT1	3.9772e-35	2.82228	up
ENSG00000115350	POLE4	1.1279e-25	2.38462	up
ENSG00000126698	DNAJC8	1.74556e-14	1.51953	up
ENSG00000204394	VARS	0.000272492	0.81313	up
ENSG00000204397	CARD16	1.10821e-11	3.86042	up
ENSG00000204392	LSM2	1.4935e-18	2.16412	up
ENSG00000158104	HPD	1.04905e-28	2.97344	up
ENSG00000158106	RHPN1	4.14446e-05	2.25261	up
Homo_sapiens_newGene_3543	Homo_sapiens_newGene_3543	2.59329e-12	3.83337	up
ENSG00000157823	AP3S2	2.1038e-09	1.46561	up
ENSG00000165526	RPUSD4	1.70905e-11	1.61123	up
ENSG00000241343	RPL36A	6.52464e-24	2.2023	up
ENSG00000155463	OXA1L	1.54434e-17	2.18047	up
ENSG00000134461	ANKRD16	1.13707e-19	2.92097	up
ENSG00000134463	ECHDC3	5.33063e-05	5.32963	up
ENSG00000160049	DFFA	0.00757356	0.629326	up
ENSG00000285396	AC012476.1	8.23256e-07	4.4304	up
ENSG00000094914	AAAS	4.15292e-24	2.29257	up
ENSG00000135336	ORC3	1.62137e-11	2.02132	up
ENSG00000131652	THOC6	1.43341e-55	3.60616	up
ENSG00000147419	CCDC25	4.28732e-12	1.83166	up
ENSG00000132300	PTCD3	2.18542e-44	3.09213	up
ENSG00000188266	HYKK	5.74492e-15	3.69144	up
ENSG00000214013	GANC	6.1883e-05	1.61043	up
ENSG00000137880	GCHFR	2.22619e-34	3.31272	up
ENSG00000188846	RPL14	4.79424e-14	1.45354	up
ENSG00000088451	TGDS	9.03931e-13	2.69168	up
ENSG00000140474	ULK3	0.00680559	0.753473	up
ENSG00000269586	CT45A10	1.30175e-05	2.61674	up
ENSG00000168090	COPS6	3.65724e-31	2.55219	up
ENSG00000103496	STX4	3.02398e-24	2.52836	up
ENSG00000107937	GTPBP4	2.59443e-06	0.971867	up
ENSG00000106049	HIBADH	4.84855e-07	1.09947	up
ENSG00000003756	RBM5	1.13333e-12	1.60433	up
ENSG00000184363	PKP3	8.15196e-26	2.83558	up
ENSG00000134146	DPH6	2.85166e-29	3.94809	up
ENSG00000163041	H3F3A	0.000487567	0.651667	up
ENSG00000181467	RAP2B	0.00368945	0.770742	up
ENSG00000119397	CNTRL	0.00313991	2.25063	up
ENSG00000119392	GLE1	2.55746e-06	0.984014	up
ENSG00000196372	ASB13	3.44848e-16	2.16816	up
ENSG00000213523	SRA1	3.82418e-64	3.75037	up
ENSG00000164104	HMGB2	3.79982e-25	2.26118	up
ENSG00000164105	SAP30	0.000857982	0.736245	up
ENSG00000198625	MDM4	3.02608e-06	1.2198	up
ENSG00000198626	RYR2	0.00449533	1.83249	up
ENSG00000164109	MAD2L1	1.5367e-41	2.94789	up
ENSG00000171703	TCEA2	3.87891e-09	2.09743	up
ENSG00000171700	RGS19	3.96627e-06	1.47751	up
ENSG00000120159	CAAP1	0.000314093	0.879628	up
ENSG00000197429	IPP	0.000100696	1.70896	up
ENSG00000176732	PFN4	0.000978156	3.70867	up
ENSG00000176731	C8orf59	1.54434e-17	2.19692	up
ENSG00000160688	FLAD1	2.44325e-37	2.82542	up
ENSG00000161888	SPC24	7.86859e-82	7.17213	up
ENSG00000159445	THEM4	1.09053e-18	2.43071	up
ENSG00000162961	DPY30	4.99091e-20	1.84453	up
ENSG00000136371	MTHFS	7.23806e-18	2.23059	up
ENSG00000157326	DHRS4	4.74795e-39	3.29633	up
ENSG00000198700	IPO9	6.38618e-13	1.47378	up
ENSG00000242110	AMACR	5.80695e-07	1.38217	up
ENSG00000130005	GAMT	7.66987e-44	4.37036	up
ENSG00000049541	RFC2	8.95892e-26	2.99298	up
ENSG00000145979	TBC1D7	4.65267e-05	0.990556	up
ENSG00000157881	PANK4	5.56863e-16	2.86544	up
ENSG00000075303	SLC25A40	0.00532892	0.848233	up
ENSG00000174839	DENND6A	3.64893e-05	1.11239	up
ENSG00000102030	NAA10	5.30293e-29	2.68141	up
ENSG00000176473	WDR25	7.23742e-27	3.20897	up
ENSG00000176476	SGF29	0.000169466	1.1498	up
ENSG00000132406	TMEM128	2.1923e-14	2.5552	up
ENSG00000184117	NIPSNAP1	2.34434e-38	3.28186	up
ENSG00000147604	RPL7	6.74344e-19	1.59009	up
ENSG00000262664	OVCA2	1.19094e-18	2.22688	up
ENSG00000071539	TRIP13	2.93761e-13	1.41847	up
ENSG00000214194	SMIM30	1.87556e-13	1.72203	up
ENSG00000173156	RHOD	4.58061e-10	1.47091	up
ENSG00000112167	SAYSD1	0.00772877	0.862385	up
ENSG00000217555	CKLF	2.20761e-33	2.80768	up
ENSG00000213648	SULT1A4	4.39233e-09	1.66688	up
ENSG00000152219	ARL14EP	7.29605e-07	1.3666	up
ENSG00000151093	OXSM	3.29953e-42	3.31699	up
ENSG00000160917	CPSF4	2.05545e-43	2.9993	up
ENSG00000117448	AKR1A1	5.08748e-44	3.04752	up
ENSG00000103021	CCDC113	6.28028e-06	1.79377	up
ENSG00000103024	NME3	3.29233e-58	4.25025	up
Homo_sapiens_newGene_1024	Homo_sapiens_newGene_1024	0.00013414	1.96008	up
Homo_sapiens_newGene_1026	Homo_sapiens_newGene_1026	8.20879e-27	3.26904	up
Homo_sapiens_newGene_1027	Homo_sapiens_newGene_1027	2.99795e-06	2.54905	up
ENSG00000163584	RPL22L1	1.17349e-29	2.41669	up
ENSG00000149418	ST14	1.84219e-08	2.16552	up
ENSG00000166407	LMO1	1.1274e-11	6.19998	up
ENSG00000162236	STX5	7.13894e-28	2.63471	up
ENSG00000126267	COX6B1	5.22912e-32	2.72351	up
ENSG00000158552	ZFAND2B	1.55404e-12	2.07709	up
ENSG00000112208	BAG2	3.42571e-13	1.54589	up
ENSG00000159685	CHCHD6	5.10266e-32	3.65265	up
ENSG00000165171	METTL27	1.22712e-11	3.64911	up
ENSG00000158882	TOMM40L	1.73849e-20	2.88478	up
ENSG00000101052	IFT52	0.0036718	0.858386	up
ENSG00000101057	MYBL2	7.42253e-11	1.48077	up
ENSG00000175324	LSM1	1.67013e-07	1.12756	up
Homo_sapiens_newGene_5365	Homo_sapiens_newGene_5365	3.73513e-06	2.85261	up
ENSG00000187535	IFT140	3.54837e-06	1.39233	up
Homo_sapiens_newGene_1848	Homo_sapiens_newGene_1848	0.000108735	3.9127	up
ENSG00000171135	JAGN1	3.95709e-15	1.7641	up
ENSG00000256269	HMBS	2.07809e-52	4.28143	up
ENSG00000198015	MRPL42	2.07182e-11	1.41948	up
ENSG00000167721	TSR1	1.02479e-09	1.22695	up
ENSG00000167720	SRR	1.4929e-21	3.05087	up
ENSG00000166896	ATP23	9.36686e-10	2.65657	up
ENSG00000163918	RFC4	9.42569e-34	3.07594	up
ENSG00000265817	FSBP	4.77086e-05	1.97775	up
ENSG00000004660	CAMKK1	0.000638546	1.09723	up
ENSG00000066044	ELAVL1	2.71095e-07	1.18818	up
ENSG00000095383	TBC1D2	2.19891e-09	1.5025	up
ENSG00000095380	NANS	4.35734e-15	1.77046	up
ENSG00000172775	FAM192A	2.46882e-28	2.34069	up
ENSG00000165819	METTL3	4.63807e-09	1.53629	up
ENSG00000198830	HMGN2	2.48485e-18	1.73503	up
ENSG00000198832	SELENOM	7.52021e-24	2.90251	up
ENSG00000198836	OPA1	1.94767e-06	1.47501	up
ENSG00000175868	CALCB	5.87608e-10	5.71122	up
ENSG00000110057	UNC93B1	0.00567455	1.3401	up
ENSG00000134375	TIMM17A	2.0157e-05	0.826582	up
ENSG00000102178	UBL4A	2.06509e-05	1.03332	up
ENSG00000134597	RBMX2	1.51965e-12	1.64239	up
ENSG00000134590	RTL8C	4.16419e-09	1.45571	up
ENSG00000172432	GTPBP2	5.52107e-42	2.85351	up
ENSG00000077514	POLD3	8.84446e-14	1.95122	up
ENSG00000260007	AC107871.1	1.48628e-11	3.71183	up
ENSG00000260001	TGFBR3L	7.44678e-05	2.46174	up
ENSG00000160948	VPS28	1.28051e-29	2.55731	up
ENSG00000196704	AMZ2	0.00192159	0.679184	up
ENSG00000197070	ARRDC1	9.2946e-08	1.21017	up
ENSG00000180964	TCEAL8	9.48561e-24	2.61432	up
ENSG00000269858	EGLN2	1.10628e-05	0.931872	up
ENSG00000213380	COG8	9.02781e-14	1.6809	up
Homo_sapiens_newGene_4366	Homo_sapiens_newGene_4366	1.76906e-06	2.43824	up
[truncated: 6,472 more rows]
